# Supplementary material for: Intra- and Interspecific Interactions as Proximate Determinants of Sexual Dimorphism and Allometric Trajectories in the Bottlenose Dolphin Tursiops truncatus (Cetacea, Odontoceti, Delphinidae)
Source: PLoS One. 2016 Oct 20;11(10):e0164287. doi: 10.1371/journal.pone.0164287 (PMC5072710; doi:10.1371/journal.pone.0164287)
Supplement: S1 Dataset — (ZIP) [file pone.0164287.s002.zip]

Archive with 5 entries (5 files):
- TPS/Dorsal.TPS
- TPS/left_Mandibola.TPS
- TPS/Occipital.TPS
- TPS/right_Mandible.TPS
- TPS/Ventral.TPS
