# Supplementary material for: Intra- and Interspecific Interactions as Proximate Determinants of Sexual Dimorphism and Allometric Trajectories in the Bottlenose Dolphin Tursiops truncatus (Cetacea, Odontoceti, Delphinidae)
Source: PLoS One. 2016 Oct 20;11(10):e0164287. doi: 10.1371/journal.pone.0164287 (PMC5072710; doi:10.1371/journal.pone.0164287)
Supplement: S1 Dataset — (ZIP) [file pone.0164287.s002.zip › TPS/Dorsal.TPS]

LM=20
202.00000 547.00000
1150.00000 311.00000
1128.00000 256.00000
1224.00000 142.00000
1435.00000 85.00000
1852.00000 243.00000
1855.00000 806.00000
1430.00000 982.00000
1246.00000 949.00000
1139.00000 841.00000
1153.00000 802.00000
1220.00000 396.00000
1357.00000 510.00000
1456.00000 422.00000
1487.00000 388.00000
1569.00000 510.00000
1636.00000 492.00000
1513.00000 615.00000
1366.00000 543.00000
1211.00000 710.00000
IMAGE=E:\Documents and Settings\UTENTE\Desktop\nuovo tps\dorsale\FCeMedDorER01M.JPG
ID=0 
SCALE=0.033783
LM=20
276.00000 567.00000
1117.00000 358.00000
1099.00000 327.00000
1180.00000 232.00000
1365.00000 191.00000
1791.00000 330.00000
1797.00000 879.00000
1448.00000 1021.00000
1116.00000 928.00000
1091.00000 849.00000
1103.00000 826.00000
1171.00000 439.00000
1282.00000 542.00000
1354.00000 461.00000
1431.00000 418.00000
1459.00000 533.00000
1497.00000 526.00000
1437.00000 648.00000
1280.00000 581.00000
1124.00000 730.00000
IMAGE=E:\Documents and Settings\UTENTE\Desktop\nuovo tps\dorsale\FCeMedDorER05M.JPG
ID=1 
SCALE=0.034944
LM=20
88.00000 536.00000
979.00000 295.00000
966.00000 246.00000
1065.00000 149.00000
1238.00000 92.00000
1645.00000 229.00000
1676.00000 725.00000
1312.00000 905.00000
1081.00000 861.00000
993.00000 765.00000
1000.00000 727.00000
1045.00000 359.00000
1160.00000 467.00000
1233.00000 385.00000
1281.00000 333.00000
1338.00000 452.00000
1400.00000 437.00000
1300.00000 564.00000
1164.00000 499.00000
1043.00000 658.00000
IMAGE=E:\Documents and Settings\UTENTE\Desktop\nuovo tps\dorsale\FCeMedDorER10M.JPG
ID=2 
SCALE=0.033512
LM=20
65.00000 549.00000
1067.00000 257.00000
1028.00000 214.00000
1099.00000 92.00000
1346.00000 47.00000
1744.00000 208.00000
1784.00000 732.00000
1397.00000 912.00000
1177.00000 897.00000
1067.00000 805.00000
1097.00000 744.00000
1096.00000 351.00000
1267.00000 442.00000
1332.00000 366.00000
1380.00000 311.00000
1461.00000 431.00000
1530.00000 409.00000
1446.00000 545.00000
1284.00000 504.00000
1074.00000 644.00000
IMAGE=E:\Documents and Settings\UTENTE\Desktop\nuovo tps\dorsale\FCeMedDorMA03M.JPG
ID=3 
SCALE=0.034340
LM=20
80.00000 662.00000
1071.00000 328.00000
1042.00000 283.00000
1115.00000 154.00000
1331.00000 87.00000
1770.00000 219.00000
1832.00000 773.00000
1437.00000 989.00000
1181.00000 961.00000
1102.00000 863.00000
1125.00000 810.00000
1125.00000 413.00000
1305.00000 508.00000
1402.00000 402.00000
1442.00000 343.00000
1504.00000 481.00000
1574.00000 457.00000
1474.00000 582.00000
1307.00000 531.00000
1126.00000 705.00000
IMAGE=E:\Documents and Settings\UTENTE\Desktop\nuovo tps\dorsale\FCeMedDorVE01M.JPG
ID=4 
SCALE=0.032677
LM=20
82.00000 733.00000
1046.00000 430.00000
1031.00000 375.00000
1132.00000 254.00000
1305.00000 185.00000
1730.00000 285.00000
1781.00000 866.00000
1384.00000 1037.00000
1128.00000 980.00000
1098.00000 914.00000
1107.00000 875.00000
1096.00000 511.00000
1263.00000 575.00000
1364.00000 500.00000
1398.00000 453.00000
1448.00000 592.00000
1529.00000 564.00000
1431.00000 678.00000
1275.00000 635.00000
1083.00000 777.00000
IMAGE=E:\Documents and Settings\UTENTE\Desktop\nuovo tps\dorsale\MIeMedDor4900M.JPG
ID=5
SCALE=0.032980
LM=20
89.00000 454.00000
1184.00000 270.00000
1160.00000 226.00000
1234.00000 125.00000
1466.00000 73.00000
1882.00000 277.00000
1831.00000 854.00000
1433.00000 1001.00000
1182.00000 931.00000
1119.00000 828.00000
1143.00000 786.00000
1174.00000 371.00000
1402.00000 486.00000
1510.00000 405.00000
1554.00000 358.00000
1612.00000 512.00000
1674.00000 509.00000
1559.00000 640.00000
1398.00000 558.00000
1152.00000 690.00000
IMAGE=E:\Documents and Settings\UTENTE\Desktop\nuovo tps\dorsale\MIeMedDor6694M.JPG
ID=6 
SCALE=0.032894
LM=20
92.00000 466.00000
1103.00000 276.00000
1081.00000 227.00000
1202.00000 125.00000
1387.00000 100.00000
1758.00000 247.00000
1752.00000 831.00000
1359.00000 953.00000
1130.00000 899.00000
1049.00000 796.00000
1075.00000 751.00000
1123.00000 356.00000
1286.00000 482.00000
1409.00000 383.00000
1439.00000 352.00000
1469.00000 487.00000
1538.00000 468.00000
1443.00000 583.00000
1294.00000 515.00000
1083.00000 658.00000
IMAGE=E:\Documents and Settings\UTENTE\Desktop\nuovo tps\dorsale\MIeMedDor7279M.JPG
ID=7
SCALE=0.032894
LM=20
166.00000 1790.00000
2144.00000 1310.00000
2105.00000 1211.00000
2331.00000 1033.00000
2715.00000 933.00000
3687.00000 1195.00000
3673.00000 2397.00000
2863.00000 2669.00000
2209.00000 2507.00000
2123.00000 2336.00000
2154.00000 2265.00000
2151.00000 1476.00000
2447.00000 1715.00000
2698.00000 1481.00000
2774.00000 1399.00000
2816.00000 1657.00000
2934.00000 1619.00000
2829.00000 1884.00000
2518.00000 1761.00000
2182.00000 2100.00000
IMAGE=E:\Documents and Settings\UTENTE\Desktop\nuovo tps\dorsale\PAeMedDor164M.jpg
ID=8
SCALE=0.014967
LM=20
497.00000 1501.00000
2496.00000 1202.00000
2468.00000 1094.00000
2551.00000 943.00000
3096.00000 804.00000
3918.00000 1110.00000
3943.00000 2384.00000
3220.00000 2660.00000
2472.00000 2437.00000
2387.00000 2257.00000
2427.00000 2149.00000
2487.00000 1397.00000
2850.00000 1626.00000
3044.00000 1464.00000
3113.00000 1356.00000
3186.00000 1625.00000
3324.00000 1591.00000
3138.00000 1833.00000
2850.00000 1704.00000
2455.00000 1963.00000
IMAGE=E:\Documents and Settings\UTENTE\Desktop\nuovo tps\dorsale\PAeMedDor165M.jpg
ID=9
SCALE=0.014967
LM=20
49.00000 1649.00000
2312.00000 1232.00000
2285.00000 1123.00000
2406.00000 892.00000
3038.00000 738.00000
3940.00000 1079.00000
3958.00000 2280.00000
2976.00000 2693.00000
2398.00000 2555.00000
2292.00000 2288.00000
2314.00000 2256.00000
2430.00000 1416.00000
2751.00000 1628.00000
3018.00000 1443.00000
3061.00000 1342.00000
3111.00000 1680.00000
3245.00000 1650.00000
3039.00000 1934.00000
2751.00000 1765.00000
2280.00000 2025.00000
IMAGE=E:\Documents and Settings\UTENTE\Desktop\nuovo tps\dorsale\PAeMedDor185M.jpg
ID=10
SCALE=0.014967
LM=20
252.00000 1578.00000
2390.00000 1126.00000
2370.00000 1010.00000
2525.00000 804.00000
3016.00000 689.00000
4075.00000 980.00000
4074.00000 2322.00000
3132.00000 2640.00000
2502.00000 2500.00000
2366.00000 2272.00000
2393.00000 2175.00000
2558.00000 1293.00000
2825.00000 1532.00000
3061.00000 1346.00000
3162.00000 1233.00000
3201.00000 1511.00000
3327.00000 1495.00000
3196.00000 1753.00000
2814.00000 1631.00000
2486.00000 1989.00000
IMAGE=E:\Documents and Settings\UTENTE\Desktop\nuovo tps\dorsale\PAeMedDor189M.jpg
ID=11 
SCALE=0.014967
LM=20
529.00000 1545.00000
2588.00000 1169.00000
2529.00000 1074.00000
2713.00000 900.00000
3217.00000 766.00000
4015.00000 1021.00000
3978.00000 2269.00000
3198.00000 2479.00000
2733.00000 2358.00000
2509.00000 2141.00000
2541.00000 2067.00000
2708.00000 1313.00000
2948.00000 1501.00000
3130.00000 1351.00000
3227.00000 1282.00000
3286.00000 1566.00000
3420.00000 1550.00000
3274.00000 1784.00000
2976.00000 1661.00000
2611.00000 1934.00000
IMAGE=E:\Documents and Settings\UTENTE\Desktop\nuovo tps\dorsale\PAeMedDor71M.jpg
ID=12 
SCALE=0.014967
LM=20
239.00000 529.00000
1112.00000 326.00000
1089.00000 288.00000
1147.00000 219.00000
1341.00000 158.00000
1708.00000 278.00000
1728.00000 753.00000
1376.00000 899.00000
1168.00000 853.00000
1100.00000 770.00000
1118.00000 741.00000
1138.00000 403.00000
1269.00000 490.00000
1375.00000 414.00000
1398.00000 377.00000
1443.00000 487.00000
1535.00000 473.00000
1414.00000 575.00000
1270.00000 528.00000
1154.00000 668.00000
IMAGE=E:\Documents and Settings\UTENTE\Desktop\nuovo tps\dorsale\FCeMedDorER07F.JPG
ID=13 
SCALE=0.029544
LM=20
235.00000 386.00000
1217.00000 206.00000
1190.00000 165.00000
1281.00000 79.00000
1536.00000 23.00000
1897.00000 173.00000
1902.00000 702.00000
1522.00000 876.00000
1263.00000 781.00000
1173.00000 701.00000
1196.00000 655.00000
1305.00000 276.00000
1413.00000 361.00000
1433.00000 325.00000
1542.00000 266.00000
1610.00000 358.00000
1680.00000 344.00000
1567.00000 473.00000
1422.00000 426.00000
1249.00000 578.00000
IMAGE=E:\Documents and Settings\UTENTE\Desktop\nuovo tps\dorsale\FCeMedDorER09F.JPG
ID=14
SCALE=0.035641
LM=20
298.00000 570.00000
1234.00000 348.00000
1210.00000 305.00000
1278.00000 208.00000
1539.00000 171.00000
1892.00000 298.00000
1917.00000 806.00000
1532.00000 965.00000
1298.00000 936.00000
1223.00000 842.00000
1245.00000 804.00000
1259.00000 436.00000
1411.00000 531.00000
1491.00000 447.00000
1537.00000 410.00000
1596.00000 519.00000
1669.00000 500.00000
1580.00000 620.00000
1420.00000 565.00000
1259.00000 712.00000
IMAGE=E:\Documents and Settings\UTENTE\Desktop\nuovo tps\dorsale\FCeMedDorER03F.JPG
ID=15
SCALE=0.035248
LM=20
134.00000 620.00000
1022.00000 327.00000
985.00000 263.00000
1051.00000 168.00000
1267.00000 92.00000
1685.00000 173.00000
1743.00000 725.00000
1357.00000 893.00000
1090.00000 855.00000
1039.00000 783.00000
1060.00000 736.00000
1095.00000 384.00000
1230.00000 460.00000
1312.00000 378.00000
1335.00000 336.00000
1395.00000 443.00000
1453.00000 426.00000
1402.00000 549.00000
1241.00000 509.00000
1112.00000 661.00000
IMAGE=E:\Documents and Settings\UTENTE\Desktop\nuovo tps\dorsale\FCeMedDorER04F.JPG
ID=16
SCALE=0.029419
LM=20
129.00000 490.00000
1038.00000 210.00000
1012.00000 166.00000
1094.00000 82.00000
1289.00000 27.00000
1728.00000 135.00000
1759.00000 637.00000
1380.00000 831.00000
1158.00000 788.00000
1044.00000 701.00000
1063.00000 657.00000
1094.00000 278.00000
1235.00000 376.00000
1267.00000 302.00000
1325.00000 231.00000
1409.00000 344.00000
1471.00000 315.00000
1343.00000 473.00000
1247.00000 402.00000
1076.00000 564.00000
IMAGE=E:\Documents and Settings\UTENTE\Desktop\nuovo tps\dorsale\FCeMedDorLILF.JPG
ID=17
SCALE=0.031248
LM=20
99.00000 602.00000
1059.00000 425.00000
1048.00000 373.00000
1177.00000 272.00000
1349.00000 245.00000
1778.00000 371.00000
1756.00000 1001.00000
1345.00000 1098.00000
1063.00000 1016.00000
1018.00000 930.00000
1040.00000 885.00000
1163.00000 473.00000
1218.00000 621.00000
1351.00000 529.00000
1410.00000 493.00000
1452.00000 621.00000
1501.00000 610.00000
1391.00000 738.00000
1212.00000 647.00000
1119.00000 814.00000
IMAGE=E:\Documents and Settings\UTENTE\Desktop\nuovo tps\dorsale\MIeMedDor4919F.JPG
ID=18
SCALE=0.032443
LM=20
57.00000 1628.00000
2143.00000 1124.00000
2118.00000 982.00000
2305.00000 824.00000
2792.00000 685.00000
3761.00000 1073.00000
3684.00000 2342.00000
2986.00000 2655.00000
2324.00000 2521.00000
2087.00000 2326.00000
2129.00000 2198.00000
2336.00000 1291.00000
2433.00000 1603.00000
2714.00000 1363.00000
2775.00000 1307.00000
2894.00000 1587.00000
3040.00000 1563.00000
2817.00000 1845.00000
2519.00000 1648.00000
2252.00000 2007.00000
IMAGE=E:\Documents and Settings\UTENTE\Desktop\nuovo tps\dorsale\PAeMedDor142F.jpg
ID=19 
SCALE=0.014792
LM=20
277.00000 1797.00000
2431.00000 1446.00000
2386.00000 1361.00000
2611.00000 1092.00000
3056.00000 984.00000
3965.00000 1417.00000
3870.00000 2607.00000
2931.00000 2926.00000
2494.00000 2781.00000
2326.00000 2532.00000
2377.00000 2443.00000
2565.00000 1625.00000
2863.00000 1864.00000
3071.00000 1693.00000
3176.00000 1611.00000
3204.00000 1910.00000
3337.00000 1878.00000
3176.00000 2126.00000
2892.00000 1982.00000
2616.00000 2310.00000
IMAGE=E:\Documents and Settings\UTENTE\Desktop\nuovo tps\dorsale\PAeMedDor95F.jpg
ID=20
SCALE=0.014792
LM=20
700.00000 1207.00000
2222.00000 773.00000
2210.00000 666.00000
2297.00000 579.00000
2687.00000 442.00000
3613.00000 697.00000
3543.00000 1621.00000
2770.00000 1765.00000
2429.00000 1727.00000
2264.00000 1606.00000
2256.00000 1500.00000
2297.00000 880.00000
2549.00000 1020.00000
2703.00000 813.00000
2823.00000 748.00000
2912.00000 983.00000
3087.00000 935.00000
2820.00000 1228.00000
2551.00000 1096.00000
2261.00000 1358.00000
IMAGE=E:\Documents and Settings\UTENTE\Desktop\nuovo tps\dorsale\GewMedDor36405F.JPG
ID=21
SCALE=0.016199
LM=20
152.00000 726.00000
1121.00000 514.00000
1091.00000 474.00000
1178.00000 362.00000
1389.00000 296.00000
1786.00000 445.00000
1804.00000 951.00000
1392.00000 1132.00000
1209.00000 1091.00000
1098.00000 988.00000
1133.00000 953.00000
1212.00000 571.00000
1308.00000 675.00000
1388.00000 607.00000
1443.00000 562.00000
1480.00000 684.00000
1546.00000 673.00000
1469.00000 789.00000
1314.00000 721.00000
1162.00000 875.00000
IMAGE=E:\Documents and Settings\UTENTE\Desktop\nuovo tps\dorsale\FCeMedDorMA01F.JPG
ID=22 
SCALE=0.031647
LM=20
508.00000 1190.00000
2316.00000 839.00000
2302.00000 731.00000
2496.00000 546.00000
2869.00000 456.00000
3788.00000 731.00000
3681.00000 1903.00000
2894.00000 2002.00000
2507.00000 1920.00000
2297.00000 1751.00000
2313.00000 1629.00000
2355.00000 963.00000
2685.00000 1171.00000
2835.00000 979.00000
3043.00000 886.00000
3057.00000 1144.00000
3199.00000 1116.00000
2994.00000 1379.00000
2730.00000 1237.00000
2336.00000 1497.00000
IMAGE=E:\Documents and Settings\UTENTE\Desktop\nuovo tps\dorsale\COeMedDor12bisUn.JPG
ID=23
SCALE=0.016432
LM=20
362.00000 661.00000
1260.00000 410.00000
1243.00000 363.00000
1316.00000 270.00000
1519.00000 216.00000
1869.00000 301.00000
1903.00000 883.00000
1550.00000 1008.00000
1335.00000 969.00000
1276.00000 894.00000
1278.00000 848.00000
1296.00000 476.00000
1446.00000 578.00000
1538.00000 492.00000
1592.00000 449.00000
1637.00000 567.00000
1693.00000 558.00000
1593.00000 676.00000
1454.00000 610.00000
1301.00000 772.00000
IMAGE=E:\Documents and Settings\UTENTE\Desktop\nuovo tps\dorsale\FCeMedDorMA05Un.JPG
ID=24
SCALE=0.032412
LM=20
215.00000 615.00000
890.00000 453.00000
869.00000 417.00000
937.00000 345.00000
1129.00000 294.00000
1415.00000 358.00000
1430.00000 859.00000
1120.00000 920.00000
949.00000 881.00000
872.00000 814.00000
893.00000 783.00000
928.00000 504.00000
999.00000 590.00000
1044.00000 534.00000
1066.00000 488.00000
1157.00000 596.00000
1208.00000 579.00000
1127.00000 687.00000
1018.00000 608.00000
901.00000 723.00000
IMAGE=E:\Documents and Settings\UTENTE\Desktop\nuovo tps\dorsale\FCeMedDorncUn.JPG
ID=25
SCALE=0.034127
LM=20
86.00000 726.00000
1001.00000 435.00000
959.00000 360.00000
1039.00000 271.00000
1251.00000 208.00000
1697.00000 310.00000
1766.00000 844.00000
1358.00000 1063.00000
1124.00000 1038.00000
1009.00000 945.00000
1044.00000 893.00000
1035.00000 514.00000
1207.00000 590.00000
1274.00000 492.00000
1308.00000 441.00000
1380.00000 558.00000
1442.00000 540.00000
1362.00000 683.00000
1217.00000 621.00000
1090.00000 814.00000
IMAGE=E:\Documents and Settings\UTENTE\Desktop\nuovo tps\dorsale\MIeMedDor470Un.JPG
ID=26
SCALE=0.030112
LM=20
22.00000 652.00000
991.00000 371.00000
957.00000 339.00000
1040.00000 242.00000
1237.00000 185.00000
1678.00000 297.00000
1707.00000 863.00000
1292.00000 1026.00000
1101.00000 995.00000
989.00000 897.00000
1015.00000 854.00000
1040.00000 461.00000
1172.00000 577.00000
1270.00000 468.00000
1312.00000 420.00000
1369.00000 551.00000
1436.00000 531.00000
1368.00000 655.00000
1193.00000 593.00000
1048.00000 762.00000
IMAGE=E:\Documents and Settings\UTENTE\Desktop\nuovo tps\dorsale\MIeMedDor4902Un.JPG
ID=27 
SCALE=0.030112
LM=20
362.00000 1750.00000
2426.00000 1232.00000
2391.00000 1145.00000
2548.00000 923.00000
3049.00000 772.00000
4069.00000 1177.00000
4078.00000 2346.00000
3029.00000 2767.00000
2508.00000 2601.00000
2399.00000 2398.00000
2456.00000 2315.00000
2606.00000 1417.00000
2865.00000 1675.00000
3108.00000 1476.00000
3197.00000 1393.00000
3307.00000 1657.00000
3414.00000 1652.00000
3223.00000 1921.00000
2871.00000 1746.00000
2573.00000 2131.00000
IMAGE=E:\Documents and Settings\UTENTE\Desktop\nuovo tps\dorsale\PAeMedDor184Un.jpg
ID=28 
SCALE=0.014615
LM=20
101.00000 1157.00000
1947.00000 528.00000
1929.00000 445.00000
2004.00000 271.00000
2489.00000 84.00000
3458.00000 250.00000
3575.00000 1586.00000
2611.00000 1942.00000
2177.00000 1866.00000
2004.00000 1667.00000
2037.00000 1618.00000
2133.00000 682.00000
2368.00000 916.00000
2526.00000 690.00000
2628.00000 621.00000
2782.00000 894.00000
2966.00000 854.00000
2686.00000 1172.00000
2291.00000 1016.00000
2113.00000 1393.00000
IMAGE=E:\Documents and Settings\UTENTE\Desktop\nuovo tps\dorsale\CAwMedDor280M.JPG
ID=29 
SCALE=0.015692
LM=20
527.00000 1309.00000
2286.00000 753.00000
2240.00000 690.00000
2349.00000 513.00000
2713.00000 414.00000
3442.00000 557.00000
3511.00000 1520.00000
2817.00000 1784.00000
2437.00000 1763.00000
2303.00000 1639.00000
2337.00000 1559.00000
2304.00000 900.00000
2606.00000 1069.00000
2817.00000 880.00000
2873.00000 818.00000
2934.00000 1054.00000
3047.00000 1020.00000
2896.00000 1222.00000
2648.00000 1104.00000
2293.00000 1402.00000
IMAGE=E:\Documents and Settings\UTENTE\Desktop\nuovo tps\dorsale\GEwMedDor50246M.JPG
ID=30 
SCALE=0.020265
LM=20
890.00000 891.00000
2116.00000 535.00000
2093.00000 490.00000
2193.00000 374.00000
2526.00000 280.00000
3172.00000 405.00000
3186.00000 1231.00000
2621.00000 1389.00000
2263.00000 1315.00000
2139.00000 1202.00000
2138.00000 1143.00000
2159.00000 636.00000
2356.00000 761.00000
2468.00000 585.00000
2508.00000 512.00000
2575.00000 700.00000
2678.00000 651.00000
2547.00000 878.00000
2369.00000 800.00000
2126.00000 1021.00000
IMAGE=E:\Documents and Settings\UTENTE\Desktop\nuovo tps\dorsale\GEwMedDor54707M.JPG
ID=31
SCALE=0.020265
LM=20
571.00000 1136.00000
2434.00000 648.00000
2354.00000 548.00000
2444.00000 379.00000
2922.00000 266.00000
3811.00000 506.00000
3856.00000 1677.00000
3009.00000 1963.00000
2476.00000 1858.00000
2355.00000 1695.00000
2430.00000 1574.00000
2488.00000 822.00000
2819.00000 1004.00000
3069.00000 809.00000
3143.00000 716.00000
3253.00000 940.00000
3358.00000 931.00000
3198.00000 1178.00000
2831.00000 1093.00000
2457.00000 1378.00000
IMAGE=E:\Documents and Settings\UTENTE\Desktop\nuovo tps\dorsale\NCwMedDor19146M.JPG
ID=32
SCALE=0.017827
LM=20
728.00000 1018.00000
2623.00000 564.00000
2600.00000 480.00000
2732.00000 297.00000
3222.00000 215.00000
4031.00000 575.00000
4026.00000 1635.00000
3193.00000 1994.00000
2684.00000 1856.00000
2552.00000 1638.00000
2602.00000 1550.00000
2745.00000 702.00000
3017.00000 964.00000
3296.00000 783.00000
3368.00000 703.00000
3451.00000 947.00000
3590.00000 925.00000
3389.00000 1184.00000
3047.00000 1055.00000
2709.00000 1368.00000
IMAGE=E:\Documents and Settings\UTENTE\Desktop\nuovo tps\dorsale\NCwMedDor5072M.JPG
ID=33 
SCALE=0.017827
LM=20
408.00000 450.00000
1206.00000 294.00000
1201.00000 258.00000
1305.00000 177.00000
1466.00000 147.00000
1816.00000 224.00000
1778.00000 775.00000
1458.00000 820.00000
1269.00000 773.00000
1183.00000 698.00000
1196.00000 663.00000
1297.00000 325.00000
1364.00000 434.00000
1464.00000 356.00000
1495.00000 324.00000
1553.00000 438.00000
1612.00000 431.00000
1496.00000 540.00000
1359.00000 478.00000
1184.00000 597.00000
IMAGE=E:\Documents and Settings\UTENTE\Desktop\nuovo tps\dorsale\ROwMedDor30M.jpg
ID=34
SCALE=0.033094
LM=20
232.00000 520.00000
1252.00000 338.00000
1234.00000 281.00000
1317.00000 198.00000
1497.00000 159.00000
1945.00000 306.00000
1928.00000 855.00000
1546.00000 994.00000
1292.00000 929.00000
1210.00000 818.00000
1236.00000 761.00000
1274.00000 406.00000
1442.00000 494.00000
1548.00000 406.00000
1578.00000 373.00000
1600.00000 488.00000
1687.00000 465.00000
1600.00000 583.00000
1442.00000 539.00000
1255.00000 687.00000
IMAGE=E:\Documents and Settings\UTENTE\Desktop\nuovo tps\dorsale\ROwMedDor44M.jpg
ID=35 
SCALE=0.032793
LM=20
254.00000 455.00000
1266.00000 241.00000
1240.00000 201.00000
1302.00000 105.00000
1531.00000 49.00000
1926.00000 204.00000
1929.00000 785.00000
1522.00000 915.00000
1312.00000 855.00000
1232.00000 743.00000
1253.00000 702.00000
1344.00000 317.00000
1437.00000 440.00000
1549.00000 331.00000
1602.00000 291.00000
1679.00000 413.00000
1756.00000 398.00000
1634.00000 522.00000
1461.00000 460.00000
1305.00000 621.00000
IMAGE=E:\Documents and Settings\UTENTE\Desktop\nuovo tps\dorsale\ROwMedDor45M.jpg
ID=36 
SCALE=0.032793
LM=20
158.00000 449.00000
1149.00000 206.00000
1127.00000 162.00000
1187.00000 67.00000
1399.00000 17.00000
1856.00000 167.00000
1874.00000 733.00000
1457.00000 893.00000
1247.00000 839.00000
1134.00000 724.00000
1163.00000 682.00000
1159.00000 287.00000
1356.00000 363.00000
1451.00000 283.00000
1520.00000 232.00000
1586.00000 355.00000
1637.00000 340.00000
1555.00000 476.00000
1368.00000 437.00000
1164.00000 586.00000
IMAGE=E:\Documents and Settings\UTENTE\Desktop\nuovo tps\dorsale\ROwMedDor46M.jpg
ID=37
SCALE=0.032793
LM=20
156.00000 699.00000
1161.00000 446.00000
1140.00000 397.00000
1205.00000 288.00000
1426.00000 232.00000
1835.00000 376.00000
1845.00000 947.00000
1392.00000 1109.00000
1192.00000 1070.00000
1141.00000 987.00000
1159.00000 930.00000
1219.00000 532.00000
1368.00000 651.00000
1447.00000 566.00000
1485.00000 532.00000
1585.00000 667.00000
1657.00000 651.00000
1567.00000 764.00000
1383.00000 709.00000
1209.00000 848.00000
IMAGE=E:\Documents and Settings\UTENTE\Desktop\nuovo tps\dorsale\SPwMedDor12604M.JPG
ID=38 
SCALE=0.032883
LM=20
59.00000 810.00000
1167.00000 522.00000
1146.00000 477.00000
1200.00000 354.00000
1468.00000 277.00000
1909.00000 424.00000
1956.00000 1029.00000
1495.00000 1237.00000
1264.00000 1207.00000
1165.00000 1096.00000
1183.00000 1051.00000
1184.00000 627.00000
1401.00000 730.00000
1478.00000 630.00000
1553.00000 581.00000
1591.00000 740.00000
1685.00000 720.00000
1563.00000 853.00000
1423.00000 779.00000
1218.00000 957.00000
IMAGE=E:\Documents and Settings\UTENTE\Desktop\nuovo tps\dorsale\SPwMedDor13350M.JPG
ID=39
SCALE=0.032883
LM=20
519.00000 1015.00000
2084.00000 468.00000
2050.00000 410.00000
2108.00000 274.00000
2495.00000 119.00000
3394.00000 332.00000
3447.00000 1278.00000
2874.00000 1579.00000
2239.00000 1492.00000
2136.00000 1346.00000
2159.00000 1273.00000
2136.00000 612.00000
2387.00000 760.00000
2517.00000 575.00000
2648.00000 456.00000
2739.00000 655.00000
2868.00000 602.00000
2701.00000 874.00000
2439.00000 838.00000
2147.00000 1121.00000
IMAGE=E:\Documents and Settings\UTENTE\Desktop\nuovo tps\dorsale\GEwMedDor48564F.JPG
ID=40 
SCALE=0.019994
LM=20
643.00000 962.00000
2510.00000 550.00000
2476.00000 462.00000
2601.00000 302.00000
2931.00000 229.00000
3532.00000 288.00000
3734.00000 1450.00000
3023.00000 1721.00000
2578.00000 1597.00000
2480.00000 1450.00000
2528.00000 1371.00000
2702.00000 627.00000
2908.00000 841.00000
3054.00000 680.00000
3172.00000 575.00000
3298.00000 828.00000
3414.00000 788.00000
3197.00000 1039.00000
2919.00000 924.00000
2654.00000 1232.00000
IMAGE=E:\Documents and Settings\UTENTE\Desktop\nuovo tps\dorsale\GEwMedDor48569F.JPG
ID=41
SCALE=0.019994
LM=20
699.00000 1148.00000
2352.00000 567.00000
2310.00000 500.00000
2409.00000 325.00000
2792.00000 195.00000
3511.00000 423.00000
3572.00000 1406.00000
2926.00000 1721.00000
2553.00000 1663.00000
2382.00000 1505.00000
2410.00000 1417.00000
2386.00000 736.00000
2722.00000 887.00000
2807.00000 723.00000
2925.00000 652.00000
3118.00000 844.00000
3195.00000 814.00000
3042.00000 1071.00000
2754.00000 965.00000
2410.00000 1246.00000
IMAGE=E:\Documents and Settings\UTENTE\Desktop\nuovo tps\dorsale\GEwMedDor50249F.JPG
ID=42
SCALE=0.019994
LM=20
274.00000 1328.00000
2388.00000 732.00000
2322.00000 650.00000
2504.00000 390.00000
2998.00000 278.00000
3868.00000 590.00000
3894.00000 1864.00000
2988.00000 2254.00000
2514.00000 2178.00000
2316.00000 2001.00000
2402.00000 1907.00000
2554.00000 937.00000
2874.00000 1202.00000
3192.00000 984.00000
3274.00000 893.00000
3362.00000 1248.00000
3561.00000 1224.00000
3128.00000 1526.00000
2771.00000 1325.00000
2572.00000 1718.00000
IMAGE=E:\Documents and Settings\UTENTE\Desktop\nuovo tps\dorsale\GEwMedDor50250F.JPG
ID=43 
SCALE=0.019994
LM=20
123.00000 456.00000
1139.00000 218.00000
1117.00000 169.00000
1175.00000 98.00000
1389.00000 37.00000
1789.00000 137.00000
1830.00000 681.00000
1490.00000 831.00000
1176.00000 753.00000
1131.00000 685.00000
1150.00000 645.00000
1224.00000 279.00000
1343.00000 356.00000
1455.00000 270.00000
1491.00000 235.00000
1543.00000 349.00000
1605.00000 325.00000
1531.00000 451.00000
1347.00000 409.00000
1218.00000 572.00000
IMAGE=E:\Documents and Settings\UTENTE\Desktop\nuovo tps\dorsale\ROwMedDor39F.jpg
ID=44
SCALE=0.033009
LM=20
97.00000 788.00000
979.00000 572.00000
983.00000 511.00000
1080.00000 411.00000
1269.00000 367.00000
1641.00000 458.00000
1655.00000 1052.00000
1286.00000 1146.00000
1079.00000 1107.00000
1002.00000 1023.00000
993.00000 968.00000
1041.00000 620.00000
1148.00000 742.00000
1270.00000 632.00000
1324.00000 595.00000
1368.00000 738.00000
1432.00000 720.00000
1356.00000 837.00000
1198.00000 767.00000
1038.00000 913.00000
IMAGE=E:\Documents and Settings\UTENTE\Desktop\nuovo tps\dorsale\SPwMedDor13348F.JPG
ID=45
SCALE=0.032225
LM=20
516.00000 1026.00000
2192.00000 444.00000
2126.00000 373.00000
2241.00000 240.00000
2629.00000 108.00000
3319.00000 284.00000
3425.00000 1241.00000
2778.00000 1521.00000
2383.00000 1473.00000
2211.00000 1336.00000
2276.00000 1267.00000
2230.00000 596.00000
2546.00000 738.00000
2718.00000 525.00000
2795.00000 451.00000
2937.00000 673.00000
3012.00000 635.00000
2870.00000 899.00000
2551.00000 805.00000
2290.00000 1113.00000
IMAGE=E:\Documents and Settings\UTENTE\Desktop\nuovo tps\dorsale\GEwMedDor36410Un.JPG
ID=46 
SCALE=0.019915
LM=20
86.00000 1266.00000
1972.00000 563.00000
1914.00000 456.00000
2144.00000 201.00000
2479.00000 92.00000
3455.00000 213.00000
3631.00000 1560.00000
2726.00000 1921.00000
2330.00000 1901.00000
2060.00000 1691.00000
2089.00000 1596.00000
2108.00000 698.00000
2335.00000 961.00000
2619.00000 683.00000
2675.00000 588.00000
2832.00000 873.00000
2888.00000 854.00000
2739.00000 1151.00000
2338.00000 1015.00000
2135.00000 1411.00000
IMAGE=E:\Documents and Settings\UTENTE\Desktop\nuovo tps\dorsale\CAwMedDor281Un.JPG
ID=47 
SCALE=0.016500
LM=20
665.00000 1230.00000
2294.00000 756.00000
2239.00000 685.00000
2382.00000 497.00000
2703.00000 392.00000
3368.00000 526.00000
3483.00000 1512.00000
2877.00000 1766.00000
2425.00000 1685.00000
2296.00000 1518.00000
2345.00000 1454.00000
2418.00000 850.00000
2651.00000 980.00000
2803.00000 827.00000
2890.00000 764.00000
3021.00000 943.00000
3112.00000 925.00000
2955.00000 1141.00000
2619.00000 1046.00000
2360.00000 1320.00000
IMAGE=E:\Documents and Settings\UTENTE\Desktop\nuovo tps\dorsale\GEwMedDor36412Un.JPG
ID=48
SCALE=0.020079
LM=20
176.00000 1072.00000
2331.00000 559.00000
2239.00000 444.00000
2435.00000 237.00000
2968.00000 119.00000
3930.00000 485.00000
3960.00000 1787.00000
2964.00000 2163.00000
2546.00000 2064.00000
2260.00000 1792.00000
2326.00000 1707.00000
2363.00000 771.00000
2753.00000 994.00000
2959.00000 779.00000
3137.00000 649.00000
3339.00000 981.00000
3456.00000 957.00000
3200.00000 1269.00000
2741.00000 1092.00000
2297.00000 1464.00000
IMAGE=E:\Documents and Settings\UTENTE\Desktop\nuovo tps\dorsale\GEwMedDor36413Un.JPG
ID=49 
SCALE=0.020079
LM=20
621.00000 1181.00000
2509.00000 745.00000
2478.00000 657.00000
2595.00000 535.00000
3034.00000 419.00000
3762.00000 623.00000
3793.00000 1736.00000
3113.00000 1951.00000
2611.00000 1836.00000
2507.00000 1702.00000
2520.00000 1629.00000
2603.00000 883.00000
2875.00000 1086.00000
3013.00000 912.00000
3116.00000 812.00000
3225.00000 1039.00000
3379.00000 1012.00000
3199.00000 1281.00000
2864.00000 1153.00000
2562.00000 1458.00000
IMAGE=E:\Documents and Settings\UTENTE\Desktop\nuovo tps\dorsale\NCeMedDor24128Un.JPG
ID=50 
SCALE=0.018181
LM=20
138.00000 401.00000
1171.00000 167.00000
1157.00000 91.00000
1244.00000 7.00000
1496.00000 1.00000
1905.00000 132.00000
1901.00000 762.00000
1469.00000 922.00000
1228.00000 866.00000
1136.00000 768.00000
1146.00000 687.00000
1227.00000 260.00000
1356.00000 391.00000
1491.00000 287.00000
1558.00000 237.00000
1578.00000 376.00000
1652.00000 357.00000
1538.00000 485.00000
1364.00000 419.00000
1161.00000 581.00000
IMAGE=E:\Documents and Settings\UTENTE\Desktop\nuovo tps\dorsale\ROwMedDor43Un.jpg
ID=51
SCALE=0.033771
LM=20
73.00000 793.00000
1171.00000 523.00000
1154.00000 466.00000
1262.00000 358.00000
1481.00000 287.00000
1837.00000 430.00000
1873.00000 992.00000
1454.00000 1176.00000
1187.00000 1100.00000
1168.00000 1034.00000
1183.00000 996.00000
1240.00000 613.00000
1388.00000 704.00000
1481.00000 633.00000
1522.00000 594.00000
1584.00000 723.00000
1651.00000 729.00000
1550.00000 834.00000
1376.00000 746.00000
1226.00000 912.00000
IMAGE=E:\Documents and Settings\UTENTE\Desktop\nuovo tps\dorsale\SPwMedDor16573Un.JPG
ID=52
SCALE=0.032257
LM=20
147.00000 725.00000
915.00000 549.00000
902.00000 502.00000
990.00000 416.00000
1201.00000 384.00000
1568.00000 497.00000
1558.00000 982.00000
1189.00000 1074.00000
1009.00000 1037.00000
904.00000 944.00000
919.00000 901.00000
953.00000 592.00000
1053.00000 682.00000
1101.00000 617.00000
1161.00000 576.00000
1194.00000 705.00000
1297.00000 676.00000
1175.00000 799.00000
1055.00000 723.00000
924.00000 845.00000
IMAGE=E:\Documents and Settings\UTENTE\Desktop\nuovo tps\dorsale\SPwMedDor16606Un.JPG
ID=53
SCALE=0.032257
LM=20
143.00000 837.00000
1093.00000 552.00000
1074.00000 499.00000
1146.00000 404.00000
1345.00000 345.00000
1729.00000 413.00000
1789.00000 977.00000
1398.00000 1114.00000
1170.00000 1083.00000
1120.00000 1025.00000
1119.00000 965.00000
1120.00000 616.00000
1273.00000 683.00000
1332.00000 615.00000
1392.00000 570.00000
1481.00000 689.00000
1532.00000 676.00000
1454.00000 790.00000
1268.00000 735.00000
1119.00000 880.00000
IMAGE=E:\Documents and Settings\UTENTE\Desktop\nuovo tps\dorsale\SPwMedDor17833Un.JPG
ID=54
SCALE=0.032257
LM=20
406.00000 1337.00000
2227.00000 779.00000
2185.00000 673.00000
2417.00000 474.00000
2783.00000 381.00000
3619.00000 597.00000
3750.00000 1689.00000
2906.00000 2028.00000
2502.00000 1990.00000
2281.00000 1812.00000
2311.00000 1719.00000
2341.00000 916.00000
2641.00000 1126.00000
2908.00000 897.00000
2991.00000 814.00000
3076.00000 1083.00000
3365.00000 1044.00000
3032.00000 1328.00000
2652.00000 1190.00000
2293.00000 1534.00000
IMAGE=C:\Documents and Settings\Proprietario\Desktop\Articoli\Tursiopi Israele\Dorsal 2\FIwMedDor546Un.JPG
ID=161
SCALE=0.018176
LM=20
257.00000 1410.00000
2434.00000 878.00000
2376.00000 773.00000
2593.00000 552.00000
2946.00000 442.00000
3830.00000 632.00000
3911.00000 1831.00000
3037.00000 2139.00000
2568.00000 2045.00000
2435.00000 1913.00000
2483.00000 1795.00000
2646.00000 1003.00000
2899.00000 1228.00000
3114.00000 1015.00000
3291.00000 918.00000
3321.00000 1230.00000
3717.00000 1192.00000
3290.00000 1430.00000
2942.00000 1285.00000
2593.00000 1637.00000
IMAGE=C:\Documents and Settings\Proprietario\Desktop\Articoli\Tursiopi Israele\Dorsal 2\FIwMedDor583Un.JPG
ID=162
SCALE=0.018176
LM=20
432.00000 1340.00000
2442.00000 692.00000
2372.00000 578.00000
2518.00000 366.00000
2947.00000 225.00000
3762.00000 398.00000
3918.00000 1678.00000
3107.00000 2030.00000
2622.00000 1951.00000
2455.00000 1818.00000
2535.00000 1684.00000
2527.00000 833.00000
2874.00000 1023.00000
3107.00000 814.00000
3228.00000 725.00000
3408.00000 981.00000
3732.00000 940.00000
3266.00000 1262.00000
2896.00000 1145.00000
2549.00000 1489.00000
IMAGE=C:\Documents and Settings\Proprietario\Desktop\Articoli\Tursiopi Israele\Dorsal 2\FIwMedDor689Un.JPG
ID=163
SCALE=0.018176
LM=20
43.00000 1163.00000
2296.00000 503.00000
2246.00000 365.00000
2427.00000 183.00000
2886.00000 82.00000
3789.00000 406.00000
3886.00000 1729.00000
2983.00000 2164.00000
2487.00000 2071.00000
2290.00000 1868.00000
2336.00000 1754.00000
2302.00000 740.00000
2734.00000 958.00000
2961.00000 722.00000
3083.00000 611.00000
3252.00000 930.00000
3437.00000 897.00000
3126.00000 1246.00000
2672.00000 1047.00000
2372.00000 1500.00000
IMAGE=E:\Documents and Settings\UTENTE\Desktop\nuovo tps\dorsale\COBaltDor27F.JPG
ID=0 
SCALE=0.016440
LM=20
107.00000 1069.00000
2360.00000 617.00000
2286.00000 509.00000
2577.00000 299.00000
3097.00000 232.00000
3860.00000 459.00000
3960.00000 1926.00000
3024.00000 2241.00000
2525.00000 2116.00000
2215.00000 1838.00000
2307.00000 1723.00000
2364.00000 821.00000
2719.00000 1055.00000
2922.00000 861.00000
2965.00000 750.00000
3215.00000 1008.00000
3325.00000 1001.00000
3052.00000 1296.00000
2714.00000 1166.00000
2321.00000 1516.00000
IMAGE=E:\Documents and Settings\UTENTE\Desktop\nuovo tps\dorsale\COBaltDor10Un.JPG
ID=1 
SCALE=0.013325
LM=20
150.00000 801.00000
2209.00000 516.00000
2206.00000 415.00000
2404.00000 262.00000
2857.00000 207.00000
4043.00000 621.00000
3918.00000 1761.00000
2922.00000 1967.00000
2322.00000 1758.00000
2134.00000 1541.00000
2147.00000 1436.00000
2250.00000 668.00000
2564.00000 880.00000
2886.00000 633.00000
2925.00000 588.00000
3076.00000 845.00000
3285.00000 813.00000
3034.00000 1118.00000
2579.00000 954.00000
2170.00000 1267.00000
IMAGE=E:\Documents and Settings\UTENTE\Desktop\nuovo tps\dorsale\COBaltDor11Un.JPG
ID=2 
SCALE=0.011620
LM=20
129.00000 1151.00000
2315.00000 654.00000
2239.00000 581.00000
2343.00000 419.00000
2614.00000 302.00000
3975.00000 614.00000
4003.00000 1802.00000
3073.00000 2248.00000
2419.00000 2093.00000
2252.00000 1908.00000
2332.00000 1844.00000
2354.00000 908.00000
2697.00000 1188.00000
3037.00000 912.00000
3092.00000 813.00000
3263.00000 1140.00000
3408.00000 1120.00000
3133.00000 1418.00000
2686.00000 1246.00000
2356.00000 1598.00000
IMAGE=E:\Documents and Settings\UTENTE\Desktop\nuovo tps\dorsale\COBaltDor15Un.JPG
ID=3 
SCALE=0.015237
LM=20
542.00000 1200.00000
2531.00000 773.00000
2491.00000 680.00000
2688.00000 474.00000
3092.00000 438.00000
3967.00000 917.00000
3896.00000 1907.00000
2999.00000 2266.00000
2550.00000 2133.00000
2399.00000 1911.00000
2462.00000 1809.00000
2613.00000 968.00000
2914.00000 1202.00000
3211.00000 1000.00000
3116.00000 913.00000
3482.00000 1215.00000
3668.00000 1212.00000
3273.00000 1524.00000
2953.00000 1266.00000
2566.00000 1622.00000
IMAGE=E:\Documents and Settings\UTENTE\Desktop\nuovo tps\dorsale\COBaltDor4Un.JPG
ID=4 
SCALE=0.019443
LM=20
288.00000 1398.00000
2424.00000 846.00000
2432.00000 673.00000
2659.00000 488.00000
3049.00000 402.00000
3853.00000 706.00000
3913.00000 2025.00000
3042.00000 2347.00000
2665.00000 2287.00000
2438.00000 2060.00000
2455.00000 1981.00000
2599.00000 1046.00000
2858.00000 1302.00000
3171.00000 1061.00000
3295.00000 1001.00000
3424.00000 1340.00000
3595.00000 1310.00000
3326.00000 1614.00000
2903.00000 1372.00000
2435.00000 1736.00000
IMAGE=E:\Documents and Settings\UTENTE\Desktop\nuovo tps\dorsale\COBaltDor5Un.JPG
ID=5 
SCALE=0.016553
LM=20
88.00000 1135.00000
2368.00000 555.00000
2319.00000 469.00000
2496.00000 248.00000
2952.00000 165.00000
4121.00000 713.00000
4093.00000 1920.00000
2945.00000 2338.00000
2405.00000 2186.00000
2266.00000 1986.00000
2310.00000 1831.00000
2359.00000 814.00000
2844.00000 1019.00000
3099.00000 798.00000
3268.00000 699.00000
3372.00000 1037.00000
3575.00000 995.00000
3270.00000 1399.00000
2769.00000 1136.00000
2422.00000 1575.00000
IMAGE=E:\Documents and Settings\UTENTE\Desktop\nuovo tps\dorsale\COBaltDor9Un.JPG
ID=6 
SCALE=0.016609
LM=20
158.00000 1178.00000
2337.00000 689.00000
2301.00000 571.00000
2561.00000 302.00000
3013.00000 266.00000
3905.00000 790.00000
3843.00000 1902.00000
2875.00000 2341.00000
2453.00000 2245.00000
2224.00000 1992.00000
2294.00000 1891.00000
2511.00000 913.00000
2870.00000 1141.00000
3251.00000 971.00000
3294.00000 899.00000
3452.00000 1264.00000
3568.00000 1242.00000
3339.00000 1581.00000
2834.00000 1283.00000
2323.00000 1620.00000
IMAGE=E:\Documents and Settings\UTENTE\Desktop\nuovo tps\dorsale\COBaltDor23Un.JPG
ID=7 
SCALE=0.016556
LM=20
449.00000 1151.00000
2480.00000 625.00000
2426.00000 507.00000
2541.00000 326.00000
3076.00000 192.00000
4011.00000 781.00000
4046.00000 1543.00000
3079.00000 2179.00000
2561.00000 2033.00000
2431.00000 1849.00000
2476.00000 1711.00000
2537.00000 845.00000
2909.00000 1024.00000
3124.00000 851.00000
3099.00000 753.00000
3471.00000 1065.00000
3585.00000 1052.00000
3307.00000 1382.00000
2877.00000 1142.00000
2519.00000 1497.00000
IMAGE=E:\Documents and Settings\UTENTE\Desktop\nuovo tps\dorsale\COBaltDor26Un.JPG
ID=8 
SCALE=0.019273
LM=20
227.00000 990.00000
2434.00000 512.00000
2410.00000 301.00000
2597.00000 153.00000
3066.00000 56.00000
3925.00000 434.00000
4021.00000 1537.00000
3190.00000 2008.00000
2593.00000 1888.00000
2424.00000 1637.00000
2440.00000 1555.00000
2616.00000 643.00000
2856.00000 905.00000
3156.00000 637.00000
3264.00000 566.00000
3420.00000 843.00000
3496.00000 826.00000
3264.00000 1198.00000
2910.00000 1028.00000
2493.00000 1377.00000
IMAGE=E:\Documents and Settings\UTENTE\Desktop\nuovo tps\dorsale\KIBaltDor1416Un.JPG
ID=9 
SCALE=0.015918
LM=20
497.00000 1221.00000
2170.00000 577.00000
2133.00000 475.00000
2251.00000 307.00000
2666.00000 184.00000
3656.00000 441.00000
3681.00000 1458.00000
2999.00000 1788.00000
2433.00000 1753.00000
2263.00000 1616.00000
2280.00000 1477.00000
2225.00000 722.00000
2570.00000 887.00000
2771.00000 609.00000
2883.00000 515.00000
2950.00000 783.00000
3057.00000 726.00000
2932.00000 1064.00000
2571.00000 934.00000
2296.00000 1321.00000
IMAGE=E:\Documents and Settings\UTENTE\Desktop\nuovo tps\dorsale\KIBaltDor1991Un.JPG
ID=10 
SCALE=0.016124
LM=20
171.00000 1062.00000
2435.00000 503.00000
2397.00000 413.00000
2453.00000 268.00000
3136.00000 95.00000
4018.00000 694.00000
3969.00000 1804.00000
3004.00000 2256.00000
2513.00000 2172.00000
2307.00000 1920.00000
2368.00000 1834.00000
2365.00000 832.00000
2882.00000 1101.00000
3167.00000 868.00000
3312.00000 794.00000
3393.00000 1152.00000
3590.00000 1129.00000
3311.00000 1439.00000
2865.00000 1160.00000
2441.00000 1549.00000
IMAGE=E:\Documents and Settings\UTENTE\Desktop\nuovo tps\dorsale\KIBaltDor2040Un.JPG
ID=11 
SCALE=0.017241
LM=20
454.00000 1130.00000
2331.00000 629.00000
2291.00000 509.00000
2484.00000 304.00000
2981.00000 209.00000
3873.00000 681.00000
3875.00000 1637.00000
2914.00000 2115.00000
2365.00000 1969.00000
2274.00000 1824.00000
2307.00000 1705.00000
2391.00000 821.00000
2741.00000 1039.00000
3027.00000 854.00000
3126.00000 781.00000
3285.00000 1067.00000
3412.00000 1048.00000
3197.00000 1360.00000
2794.00000 1203.00000
2397.00000 1512.00000
IMAGE=E:\Documents and Settings\UTENTE\Desktop\nuovo tps\dorsale\KIBaltDorEspUn.JPG
ID=12 
SCALE=0.019070
LM=20
235.00000 1340.00000
2360.00000 671.00000
2302.00000 548.00000
2546.00000 274.00000
2980.00000 203.00000
4022.00000 615.00000
4081.00000 1786.00000
3072.00000 2372.00000
2560.00000 2302.00000
2346.00000 2057.00000
2412.00000 1941.00000
2214.00000 970.00000
2721.00000 1189.00000
3079.00000 876.00000
3141.00000 786.00000
3311.00000 1121.00000
3485.00000 1080.00000
3291.00000 1442.00000
2778.00000 1235.00000
2298.00000 1635.00000
IMAGE=E:\Documents and Settings\UTENTE\Desktop\nuovo tps\dorsale\BENortDor1517CM.JPG
ID=13 
SCALE=0.016608
LM=20
333.00000 1167.00000
2414.00000 571.00000
2309.00000 469.00000
2644.00000 237.00000
3052.00000 199.00000
4012.00000 624.00000
4045.00000 1784.00000
3191.00000 2230.00000
2590.00000 2121.00000
2317.00000 1844.00000
2414.00000 1734.00000
2504.00000 775.00000
2790.00000 1016.00000
3073.00000 772.00000
3168.00000 668.00000
3308.00000 944.00000
3499.00000 881.00000
3172.00000 1259.00000
2805.00000 1106.00000
2481.00000 1494.00000
IMAGE=E:\Documents and Settings\UTENTE\Desktop\nuovo tps\dorsale\BENortDor16357M.JPG
ID=14 
SCALE=0.016608
LM=20
170.00000 1287.00000
2319.00000 545.00000
2258.00000 501.00000
2377.00000 236.00000
2967.00000 39.00000
3900.00000 450.00000
4017.00000 1866.00000
3092.00000 2354.00000
2467.00000 2187.00000
2317.00000 1919.00000
2375.00000 1827.00000
2349.00000 792.00000
2802.00000 1000.00000
3038.00000 756.00000
3195.00000 625.00000
3379.00000 968.00000
3547.00000 943.00000
3289.00000 1365.00000
2779.00000 1127.00000
2388.00000 1579.00000
IMAGE=E:\Documents and Settings\UTENTE\Desktop\nuovo tps\dorsale\BENortDor20138M.JPG
ID=15 
SCALE=0.016608
LM=20
298.00000 1211.00000
2340.00000 523.00000
2279.00000 438.00000
2500.00000 140.00000
2945.00000 19.00000
3989.00000 538.00000
4082.00000 1687.00000
3063.00000 2308.00000
2529.00000 2182.00000
2345.00000 1931.00000
2391.00000 1802.00000
2425.00000 754.00000
2745.00000 1051.00000
3030.00000 735.00000
3135.00000 615.00000
3333.00000 947.00000
3536.00000 891.00000
3268.00000 1266.00000
2870.00000 1163.00000
2451.00000 1546.00000
IMAGE=E:\Documents and Settings\UTENTE\Desktop\nuovo tps\dorsale\BENortDor17494M.JPG
ID=16 
SCALE=0.016608
LM=20
452.00000 1371.00000
2340.00000 728.00000
2277.00000 595.00000
2489.00000 390.00000
2883.00000 292.00000
3755.00000 599.00000
3885.00000 1680.00000
3023.00000 2146.00000
2591.00000 2097.00000
2395.00000 1931.00000
2416.00000 1806.00000
2468.00000 912.00000
2727.00000 1158.00000
3005.00000 901.00000
3095.00000 832.00000
3280.00000 1088.00000
3359.00000 1054.00000
3114.00000 1399.00000
2729.00000 1203.00000
2415.00000 1577.00000
IMAGE=E:\Documents and Settings\UTENTE\Desktop\nuovo tps\dorsale\NCNortDor19799M.JPG
ID=17 
SCALE=0.018131
LM=20
1445.00000 1350.00000
2321.00000 1110.00000
2332.00000 1043.00000
2439.00000 933.00000
2686.00000 874.00000
3199.00000 1016.00000
3183.00000 1593.00000
2513.00000 1700.00000
2386.00000 1659.00000
2354.00000 1612.00000
2323.00000 1532.00000
2310.00000 1201.00000
2507.00000 1277.00000
2614.00000 1151.00000
2642.00000 1105.00000
2699.00000 1284.00000
2778.00000 1279.00000
2637.00000 1436.00000
2525.00000 1336.00000
2310.00000 1454.00000
IMAGE=E:\Documents and Settings\UTENTE\Desktop\nuovo tps\dorsale\NCNortDor19872M.JPG
ID=18 
SCALE=0.018131
LM=20
1026.00000 1270.00000
2296.00000 962.00000
2300.00000 864.00000
2467.00000 702.00000
2738.00000 674.00000
3432.00000 864.00000
3457.00000 1714.00000
2784.00000 1936.00000
2443.00000 1877.00000
2296.00000 1709.00000
2294.00000 1638.00000
2331.00000 1059.00000
2572.00000 1195.00000
2806.00000 998.00000
2804.00000 955.00000
2797.00000 1198.00000
2961.00000 1164.00000
2866.00000 1408.00000
2589.00000 1267.00000
2349.00000 1515.00000
IMAGE=E:\Documents and Settings\UTENTE\Desktop\nuovo tps\dorsale\NCNortDor2247M.JPG
ID=19 
SCALE=0.018131
LM=20
192.00000 982.00000
2173.00000 704.00000
2141.00000 594.00000
2489.00000 383.00000
2819.00000 356.00000
3723.00000 830.00000
3556.00000 2123.00000
2545.00000 2302.00000
2225.00000 2172.00000
1964.00000 1861.00000
2028.00000 1787.00000
2233.00000 908.00000
2564.00000 1166.00000
2831.00000 1014.00000
2851.00000 950.00000
2963.00000 1246.00000
3039.00000 1243.00000
2817.00000 1508.00000
2530.00000 1289.00000
2119.00000 1581.00000
IMAGE=E:\Documents and Settings\UTENTE\Desktop\nuovo tps\dorsale\NCNortDor28061M.JPG
ID=20 
SCALE=0.018131
LM=20
235.00000 1173.00000
2203.00000 735.00000
2163.00000 630.00000
2416.00000 382.00000
2827.00000 319.00000
3860.00000 958.00000
3837.00000 1673.00000
2725.00000 2204.00000
2254.00000 2075.00000
2098.00000 1879.00000
2165.00000 1774.00000
2200.00000 935.00000
2617.00000 1102.00000
2890.00000 944.00000
2934.00000 843.00000
3052.00000 1187.00000
3191.00000 1158.00000
2956.00000 1439.00000
2641.00000 1318.00000
2192.00000 1583.00000
IMAGE=E:\Documents and Settings\UTENTE\Desktop\nuovo tps\dorsale\CONortDor2M.JPG
ID=21 
SCALE=0.016607
LM=20
732.00000 1155.00000
2372.00000 673.00000
2329.00000 558.00000
2507.00000 367.00000
2876.00000 304.00000
3560.00000 534.00000
3651.00000 1680.00000
2974.00000 1967.00000
2563.00000 1911.00000
2379.00000 1710.00000
2413.00000 1588.00000
2475.00000 793.00000
2735.00000 1026.00000
2968.00000 775.00000
3085.00000 692.00000
3174.00000 984.00000
3315.00000 932.00000
3098.00000 1246.00000
2749.00000 1078.00000
2424.00000 1418.00000
IMAGE=E:\Documents and Settings\UTENTE\Desktop\nuovo tps\dorsale\NCNortDor1466M.JPG
ID=22 
SCALE=0.017481
LM=20
522.00000 769.00000
2645.00000 591.00000
2635.00000 440.00000
2875.00000 250.00000
3315.00000 244.00000
4160.00000 831.00000
4053.00000 1900.00000
3028.00000 2238.00000
2609.00000 2092.00000
2407.00000 1785.00000
2481.00000 1678.00000
2658.00000 803.00000
2917.00000 1090.00000
3287.00000 883.00000
3427.00000 804.00000
3536.00000 1096.00000
3739.00000 1124.00000
3356.00000 1423.00000
2962.00000 1146.00000
2545.00000 1456.00000
IMAGE=E:\Documents and Settings\UTENTE\Desktop\nuovo tps\dorsale\NCNortDor31193M.JPG
ID=23 
SCALE=0.017481
LM=20
1524.00000 1174.00000
2642.00000 892.00000
2612.00000 839.00000
2727.00000 702.00000
3008.00000 626.00000
3655.00000 739.00000
3652.00000 1561.00000
3124.00000 1726.00000
2630.00000 1569.00000
2612.00000 1509.00000
2629.00000 1472.00000
2663.00000 990.00000
2853.00000 1102.00000
3016.00000 924.00000
3081.00000 852.00000
3086.00000 1086.00000
3265.00000 1024.00000
2971.00000 1291.00000
2865.00000 1188.00000
2642.00000 1363.00000
IMAGE=E:\Documents and Settings\UTENTE\Desktop\nuovo tps\dorsale\NCNortDor15383M.JPG
ID=24 
SCALE=0.017481
LM=20
503.00000 992.00000
2177.00000 753.00000
2164.00000 653.00000
2359.00000 511.00000
2767.00000 471.00000
3493.00000 758.00000
3348.00000 1888.00000
2621.00000 2035.00000
2103.00000 1833.00000
2047.00000 1705.00000
2086.00000 1628.00000
2066.00000 927.00000
2435.00000 1153.00000
2722.00000 985.00000
2779.00000 914.00000
2820.00000 1212.00000
2976.00000 1195.00000
2758.00000 1433.00000
2488.00000 1230.00000
2040.00000 1431.00000
IMAGE=E:\Documents and Settings\UTENTE\Desktop\nuovo tps\dorsale\NCNortDor16162M.JPG
ID=25 
SCALE=0.017481
LM=20
159.00000 872.00000
2206.00000 523.00000
2203.00000 404.00000
2365.00000 229.00000
2956.00000 164.00000
3787.00000 662.00000
3656.00000 1926.00000
2800.00000 2203.00000
2149.00000 1992.00000
2034.00000 1793.00000
2082.00000 1708.00000
2195.00000 752.00000
2585.00000 1003.00000
2859.00000 823.00000
2955.00000 747.00000
3107.00000 1091.00000
3255.00000 1084.00000
3016.00000 1459.00000
2529.00000 1087.00000
2089.00000 1432.00000
IMAGE=E:\Documents and Settings\UTENTE\Desktop\nuovo tps\dorsale\NCNortDor7651M.JPG
ID=26 
SCALE=0.017481
LM=20
514.00000 1028.00000
2315.00000 631.00000
2301.00000 595.00000
2383.00000 415.00000
2851.00000 316.00000
3534.00000 531.00000
3549.00000 1748.00000
2891.00000 1951.00000
2502.00000 1863.00000
2269.00000 1561.00000
2287.00000 1539.00000
2279.00000 795.00000
2552.00000 1004.00000
2846.00000 774.00000
2863.00000 704.00000
2978.00000 967.00000
3102.00000 928.00000
2946.00000 1214.00000
2540.00000 1035.00000
2219.00000 1330.00000
IMAGE=E:\Documents and Settings\UTENTE\Desktop\nuovo tps\dorsale\NCNortDor7893M.JPG
ID=27 
SCALE=0.017481
LM=20
528.00000 1177.00000
2480.00000 680.00000
2455.00000 573.00000
2641.00000 315.00000
3097.00000 232.00000
3918.00000 631.00000
3909.00000 1770.00000
3027.00000 2121.00000
2641.00000 2051.00000
2429.00000 1811.00000
2459.00000 1716.00000
2599.00000 861.00000
2897.00000 1107.00000
3196.00000 910.00000
3317.00000 853.00000
3356.00000 1152.00000
3475.00000 1135.00000
3213.00000 1418.00000
2938.00000 1255.00000
2546.00000 1555.00000
IMAGE=E:\Documents and Settings\UTENTE\Desktop\nuovo tps\dorsale\NCNortDor933M.JPG
ID=28 
SCALE=0.017481
LM=20
106.00000 1060.00000
2205.00000 609.00000
2169.00000 491.00000
2222.00000 344.00000
2840.00000 176.00000
3815.00000 751.00000
3794.00000 1845.00000
2658.00000 2294.00000
2281.00000 2166.00000
2074.00000 1891.00000
2126.00000 1791.00000
2303.00000 798.00000
2526.00000 1130.00000
2915.00000 856.00000
3040.00000 773.00000
3114.00000 1088.00000
3250.00000 1094.00000
3003.00000 1420.00000
2616.00000 1192.00000
2173.00000 1544.00000
IMAGE=E:\Documents and Settings\UTENTE\Desktop\nuovo tps\dorsale\NCNortDor16455M.JPG
ID=29 
SCALE=0.017481
LM=20
17.00000 1036.00000
2155.00000 577.00000
2153.00000 463.00000
2422.00000 180.00000
2900.00000 152.00000
3815.00000 653.00000
3719.00000 1982.00000
2731.00000 2393.00000
2275.00000 2252.00000
2034.00000 1949.00000
2073.00000 1822.00000
2133.00000 848.00000
2501.00000 1124.00000
2843.00000 854.00000
2990.00000 757.00000
3082.00000 1159.00000
3327.00000 1128.00000
2986.00000 1463.00000
2537.00000 1198.00000
2060.00000 1540.00000
IMAGE=E:\Documents and Settings\UTENTE\Desktop\nuovo tps\dorsale\CONortDor301F.JPG
ID=30 
SCALE=0.016388
LM=20
337.00000 1330.00000
2407.00000 689.00000
2356.00000 560.00000
2608.00000 315.00000
3050.00000 209.00000
4005.00000 576.00000
4107.00000 1874.00000
3153.00000 2321.00000
2621.00000 2222.00000
2401.00000 1981.00000
2468.00000 1880.00000
2730.00000 819.00000
2873.00000 1148.00000
3162.00000 872.00000
3239.00000 790.00000
3496.00000 1067.00000
3632.00000 1034.00000
3420.00000 1405.00000
2911.00000 1211.00000
2540.00000 1601.00000
IMAGE=E:\Documents and Settings\UTENTE\Desktop\nuovo tps\dorsale\BENortDor1517DF.JPG
ID=31 
SCALE=0.016491
LM=20
490.00000 1218.00000
2512.00000 693.00000
2458.00000 605.00000
2590.00000 408.00000
3162.00000 276.00000
3961.00000 625.00000
3985.00000 1864.00000
3123.00000 2238.00000
2672.00000 2146.00000
2453.00000 1881.00000
2498.00000 1803.00000
2484.00000 883.00000
2858.00000 1143.00000
3102.00000 906.00000
3246.00000 800.00000
3357.00000 1132.00000
3514.00000 1104.00000
3280.00000 1441.00000
2879.00000 1230.00000
2464.00000 1611.00000
IMAGE=E:\Documents and Settings\UTENTE\Desktop\nuovo tps\dorsale\BENortDor20139F.JPG
ID=32 
SCALE=0.016491
LM=20
189.00000 1329.00000
2158.00000 755.00000
2109.00000 601.00000
2280.00000 412.00000
2712.00000 298.00000
3613.00000 647.00000
3668.00000 1804.00000
2800.00000 2240.00000
2379.00000 2163.00000
2171.00000 1926.00000
2198.00000 1816.00000
2183.00000 959.00000
2492.00000 1200.00000
2790.00000 927.00000
2894.00000 820.00000
3004.00000 1141.00000
3160.00000 1136.00000
2913.00000 1468.00000
2585.00000 1307.00000
2146.00000 1592.00000
IMAGE=E:\Documents and Settings\UTENTE\Desktop\nuovo tps\dorsale\NCNorDort8164F.JPG
ID=33 
SCALE=0.018418
LM=20
699.00000 1295.00000
2518.00000 802.00000
2483.00000 706.00000
2705.00000 489.00000
3082.00000 441.00000
3825.00000 800.00000
3870.00000 1807.00000
3206.00000 2234.00000
2609.00000 2139.00000
2460.00000 1955.00000
2510.00000 1867.00000
2564.00000 1009.00000
2925.00000 1229.00000
3177.00000 1037.00000
3250.00000 965.00000
3435.00000 1247.00000
3553.00000 1244.00000
3306.00000 1540.00000
2947.00000 1366.00000
2500.00000 1632.00000
IMAGE=E:\Documents and Settings\UTENTE\Desktop\nuovo tps\dorsale\NCNortDor10504F.JPG
ID=34 
SCALE=0.018418
LM=20
1150.00000 1297.00000
2664.00000 770.00000
2621.00000 678.00000
2744.00000 503.00000
3053.00000 387.00000
3730.00000 531.00000
3879.00000 1528.00000
3235.00000 1821.00000
2865.00000 1762.00000
2736.00000 1607.00000
2770.00000 1545.00000
2808.00000 879.00000
2982.00000 1075.00000
3231.00000 821.00000
3369.00000 745.00000
3435.00000 939.00000
3544.00000 912.00000
3330.00000 1191.00000
3037.00000 1080.00000
2812.00000 1376.00000
IMAGE=E:\Documents and Settings\UTENTE\Desktop\nuovo tps\dorsale\NCwAtlDor11764F.JPG
ID=35 
SCALE=0.018418
LM=20
187.00000 987.00000
2521.00000 472.00000
2500.00000 290.00000
2786.00000 102.00000
3192.00000 76.00000
4205.00000 728.00000
4076.00000 1856.00000
3099.00000 2329.00000
2593.00000 2189.00000
2383.00000 1906.00000
2419.00000 1767.00000
2732.00000 696.00000
3066.00000 957.00000
3345.00000 766.00000
3485.00000 680.00000
3737.00000 1011.00000
3889.00000 988.00000
3521.00000 1360.00000
3011.00000 1143.00000
2557.00000 1534.00000
IMAGE=E:\Documents and Settings\UTENTE\Desktop\nuovo tps\dorsale\BENortDor1517EF.JPG
ID=36 
SCALE=0.016077
LM=20
1322.00000 1473.00000
2368.00000 1112.00000
2371.00000 1024.00000
2488.00000 899.00000
2764.00000 832.00000
3246.00000 832.00000
3317.00000 1720.00000
2866.00000 1789.00000
2610.00000 1777.00000
2461.00000 1705.00000
2448.00000 1637.00000
2477.00000 1123.00000
2571.00000 1301.00000
2728.00000 1130.00000
2748.00000 1096.00000
2757.00000 1287.00000
2874.00000 1267.00000
2703.00000 1444.00000
2588.00000 1354.00000
2435.00000 1518.00000
IMAGE=E:\Documents and Settings\UTENTE\Desktop\nuovo tps\dorsale\NCNortDor1558F.JPG
ID=37 
SCALE=0.017744
LM=20
423.00000 1295.00000
2419.00000 719.00000
2360.00000 621.00000
2537.00000 399.00000
2992.00000 285.00000
3827.00000 672.00000
3859.00000 1784.00000
3042.00000 2173.00000
2553.00000 2073.00000
2398.00000 1866.00000
2438.00000 1779.00000
2584.00000 905.00000
2841.00000 1136.00000
3165.00000 904.00000
3206.00000 824.00000
3367.00000 1119.00000
3477.00000 1096.00000
3263.00000 1407.00000
2881.00000 1241.00000
2508.00000 1555.00000
IMAGE=E:\Documents and Settings\UTENTE\Desktop\nuovo tps\dorsale\NCNortDor16853F.JPG
ID=38 
SCALE=0.017744
LM=20
476.00000 1325.00000
2644.00000 925.00000
2549.00000 830.00000
2770.00000 645.00000
3216.00000 545.00000
4061.00000 899.00000
4005.00000 1992.00000
3121.00000 2276.00000
2770.00000 2199.00000
2507.00000 1976.00000
2580.00000 1911.00000
2750.00000 1107.00000
3044.00000 1349.00000
3254.00000 1174.00000
3332.00000 1101.00000
3498.00000 1388.00000
3615.00000 1384.00000
3391.00000 1638.00000
3047.00000 1429.00000
2656.00000 1756.00000
IMAGE=E:\Documents and Settings\UTENTE\Desktop\nuovo tps\dorsale\NCNortDor21227F.JPG
ID=39 
SCALE=0.017744
LM=20
421.00000 1276.00000
2282.00000 733.00000
2210.00000 651.00000
2299.00000 493.00000
2868.00000 308.00000
3783.00000 656.00000
3779.00000 1816.00000
2876.00000 2184.00000
2305.00000 1994.00000
2222.00000 1829.00000
2283.00000 1739.00000
2320.00000 920.00000
2713.00000 1111.00000
2960.00000 888.00000
3006.00000 803.00000
3091.00000 1066.00000
3218.00000 1040.00000
3037.00000 1355.00000
2710.00000 1183.00000
2281.00000 1526.00000
IMAGE=E:\Documents and Settings\UTENTE\Desktop\nuovo tps\dorsale\NCNortDor21349F.JPG
ID=40 
SCALE=0.017744
LM=20
711.00000 1232.00000
2698.00000 669.00000
2650.00000 566.00000
2863.00000 339.00000
3248.00000 277.00000
4137.00000 704.00000
4184.00000 1814.00000
3312.00000 2222.00000
2851.00000 2156.00000
2667.00000 1936.00000
2705.00000 1834.00000
2783.00000 881.00000
3184.00000 1123.00000
3430.00000 893.00000
3476.00000 807.00000
3722.00000 1118.00000
3852.00000 1088.00000
3550.00000 1404.00000
3196.00000 1233.00000
2716.00000 1549.00000
IMAGE=E:\Documents and Settings\UTENTE\Desktop\nuovo tps\dorsale\NCNortDor23027F.JPG
ID=41 
SCALE=0.017744
LM=20
327.00000 1145.00000
2348.00000 809.00000
2303.00000 692.00000
2566.00000 441.00000
2961.00000 395.00000
3781.00000 872.00000
3742.00000 1852.00000
2863.00000 2232.00000
2401.00000 2105.00000
2251.00000 1862.00000
2311.00000 1781.00000
2634.00000 891.00000
2724.00000 1215.00000
2988.00000 996.00000
3158.00000 904.00000
3243.00000 1179.00000
3419.00000 1175.00000
3123.00000 1497.00000
2789.00000 1289.00000
2482.00000 1621.00000
IMAGE=E:\Documents and Settings\UTENTE\Desktop\nuovo tps\dorsale\NCNortDor2330F.JPG
ID=42 
SCALE=0.017744
LM=20
396.00000 1340.00000
2423.00000 705.00000
2373.00000 614.00000
2563.00000 399.00000
2934.00000 304.00000
3808.00000 571.00000
3912.00000 1739.00000
3044.00000 2143.00000
2605.00000 2061.00000
2429.00000 1855.00000
2482.00000 1750.00000
2434.00000 922.00000
2814.00000 1109.00000
3105.00000 870.00000
3161.00000 790.00000
3358.00000 1018.00000
3446.00000 1008.00000
3271.00000 1317.00000
2876.00000 1159.00000
2515.00000 1531.00000
IMAGE=E:\Documents and Settings\UTENTE\Desktop\nuovo tps\dorsale\NCNortDor27044F.JPG
ID=43 
SCALE=0.017744
LM=20
447.00000 1386.00000
2354.00000 756.00000
2320.00000 612.00000
2463.00000 406.00000
2949.00000 258.00000
3787.00000 615.00000
3861.00000 1767.00000
3052.00000 2198.00000
2591.00000 2123.00000
2408.00000 1910.00000
2409.00000 1801.00000
2501.00000 937.00000
2812.00000 1131.00000
3044.00000 917.00000
3133.00000 836.00000
3299.00000 1131.00000
3451.00000 1114.00000
3178.00000 1423.00000
2826.00000 1257.00000
2565.00000 1611.00000
IMAGE=E:\Documents and Settings\UTENTE\Desktop\nuovo tps\dorsale\NCNortDor2943F.JPG
ID=44 
SCALE=0.017744
LM=20
78.00000 1149.00000
2445.00000 848.00000
2400.00000 734.00000
2581.00000 557.00000
3064.00000 487.00000
4002.00000 865.00000
3949.00000 2099.00000
2994.00000 2330.00000
2519.00000 2199.00000
2291.00000 1935.00000
2373.00000 1849.00000
2584.00000 1023.00000
2777.00000 1313.00000
3193.00000 1050.00000
3323.00000 990.00000
3321.00000 1282.00000
3502.00000 1255.00000
3279.00000 1549.00000
2911.00000 1400.00000
2466.00000 1670.00000
IMAGE=E:\Documents and Settings\UTENTE\Desktop\nuovo tps\dorsale\NCNortDor38328F.JPG
ID=45 
SCALE=0.017744
LM=20
453.00000 1258.00000
2264.00000 768.00000
2212.00000 691.00000
2431.00000 478.00000
2837.00000 373.00000
3546.00000 624.00000
3613.00000 1783.00000
2877.00000 2090.00000
2477.00000 2005.00000
2233.00000 1788.00000
2292.00000 1722.00000
2320.00000 942.00000
2644.00000 1141.00000
2853.00000 954.00000
2886.00000 861.00000
3065.00000 1111.00000
3175.00000 1098.00000
2922.00000 1365.00000
2614.00000 1209.00000
2342.00000 1533.00000
IMAGE=E:\Documents and Settings\UTENTE\Desktop\nuovo tps\dorsale\NCNortDor4515F.JPG
ID=46 
SCALE=0.017744
LM=20
980.00000 1153.00000
2385.00000 777.00000
2368.00000 712.00000
2575.00000 544.00000
2852.00000 497.00000
3561.00000 717.00000
3511.00000 1659.00000
2952.00000 1798.00000
2459.00000 1688.00000
2376.00000 1562.00000
2399.00000 1516.00000
2378.00000 905.00000
2658.00000 1040.00000
2885.00000 834.00000
2940.00000 787.00000
2974.00000 1041.00000
3091.00000 1000.00000
2941.00000 1258.00000
2663.00000 1110.00000
2372.00000 1355.00000
IMAGE=E:\Documents and Settings\UTENTE\Desktop\nuovo tps\dorsale\NCNortDor4900F.JPG
ID=47 
SCALE=0.017744
LM=20
40.00000 1168.00000
2291.00000 596.00000
2235.00000 517.00000
2477.00000 223.00000
2990.00000 162.00000
3962.00000 642.00000
3944.00000 1969.00000
2941.00000 2416.00000
2427.00000 2305.00000
2167.00000 1991.00000
2233.00000 1894.00000
2377.00000 835.00000
2742.00000 1037.00000
3021.00000 872.00000
2930.00000 762.00000
3270.00000 1137.00000
3459.00000 1081.00000
3177.00000 1424.00000
2777.00000 1292.00000
2293.00000 1613.00000
IMAGE=E:\Documents and Settings\UTENTE\Desktop\nuovo tps\dorsale\BENortDor17495Un.JPG
ID=48 
SCALE=0.016400
LM=20
682.00000 1190.00000
2192.00000 762.00000
2135.00000 693.00000
2474.00000 451.00000
2860.00000 382.00000
3606.00000 611.00000
3540.00000 2029.00000
2780.00000 2201.00000
2480.00000 2148.00000
2113.00000 1948.00000
2139.00000 1824.00000
2243.00000 973.00000
2722.00000 1188.00000
3057.00000 956.00000
3139.00000 867.00000
3147.00000 1241.00000
3321.00000 1262.00000
2868.00000 1555.00000
2738.00000 1331.00000
2134.00000 1618.00000
IMAGE=E:\Documents and Settings\UTENTE\Desktop\nuovo tps\dorsale\BENortDor32434Un.JPG
ID=49 
SCALE=0.016400
LM=20
609.00000 1246.00000
2465.00000 758.00000
2411.00000 653.00000
2656.00000 402.00000
3023.00000 353.00000
3835.00000 756.00000
3821.00000 1833.00000
2989.00000 2201.00000
2526.00000 2081.00000
2378.00000 1855.00000
2435.00000 1758.00000
2455.00000 960.00000
2816.00000 1183.00000
3092.00000 981.00000
3202.00000 913.00000
3346.00000 1166.00000
3414.00000 1165.00000
3245.00000 1446.00000
2864.00000 1239.00000
2485.00000 1569.00000
IMAGE=E:\Documents and Settings\UTENTE\Desktop\nuovo tps\dorsale\NCNortDor19837Un.JPG
ID=50 
SCALE=0.017828
LM=20
129.00000 1023.00000
2092.00000 735.00000
2083.00000 632.00000
2320.00000 414.00000
2765.00000 336.00000
3503.00000 877.00000
3458.00000 1874.00000
2618.00000 2238.00000
2002.00000 1952.00000
1970.00000 1819.00000
2019.00000 1740.00000
2194.00000 902.00000
2365.00000 1177.00000
2686.00000 967.00000
2814.00000 862.00000
2927.00000 1171.00000
3023.00000 1172.00000
2746.00000 1457.00000
2448.00000 1219.00000
2048.00000 1529.00000
IMAGE=E:\Documents and Settings\UTENTE\Desktop\nuovo tps\dorsale\NCNortDor12597Un.JPG
ID=51 
SCALE=0.017828
LM=20
271.00000 1215.00000
2309.00000 611.00000
2260.00000 525.00000
2428.00000 292.00000
2938.00000 188.00000
3803.00000 597.00000
3885.00000 1649.00000
2974.00000 2202.00000
2436.00000 2092.00000
2295.00000 1878.00000
2339.00000 1768.00000
2447.00000 820.00000
2732.00000 1067.00000
2934.00000 802.00000
3071.00000 697.00000
3224.00000 1018.00000
3340.00000 972.00000
3100.00000 1373.00000
2758.00000 1157.00000
2384.00000 1524.00000
IMAGE=E:\Documents and Settings\UTENTE\Desktop\nuovo tps\dorsale\NCNortDor2113Un.JPG
ID=52 
SCALE=0.017828
LM=20
811.00000 1138.00000
2411.00000 738.00000
2394.00000 674.00000
2515.00000 549.00000
2910.00000 468.00000
3587.00000 651.00000
3616.00000 1760.00000
2991.00000 1946.00000
2569.00000 1856.00000
2379.00000 1690.00000
2397.00000 1621.00000
2370.00000 903.00000
2697.00000 1090.00000
2978.00000 869.00000
3036.00000 817.00000
3056.00000 1077.00000
3271.00000 1036.00000
3000.00000 1292.00000
2697.00000 1136.00000
2344.00000 1416.00000
IMAGE=E:\Documents and Settings\UTENTE\Desktop\nuovo tps\dorsale\NCNortDor23868Un.JPG
ID=53 
SCALE=0.017828
LM=20
830.00000 1081.00000
2327.00000 678.00000
2337.00000 588.00000
2368.00000 519.00000
2883.00000 398.00000
3581.00000 539.00000
3609.00000 1703.00000
2968.00000 1860.00000
2385.00000 1704.00000
2332.00000 1580.00000
2349.00000 1525.00000
2246.00000 850.00000
2641.00000 975.00000
2936.00000 780.00000
3029.00000 706.00000
3032.00000 986.00000
3129.00000 944.00000
3027.00000 1225.00000
2722.00000 1093.00000
2341.00000 1342.00000
IMAGE=E:\Documents and Settings\UTENTE\Desktop\nuovo tps\dorsale\NCNortDor2484Un.JPG
ID=54 
SCALE=0.017828
LM=20
512.00000 1181.00000
2478.00000 706.00000
2438.00000 594.00000
2621.00000 400.00000
3105.00000 290.00000
3975.00000 670.00000
3966.00000 1827.00000
3028.00000 2179.00000
2613.00000 2071.00000
2418.00000 1877.00000
2466.00000 1744.00000
2489.00000 900.00000
2877.00000 1080.00000
3095.00000 902.00000
3188.00000 815.00000
3318.00000 1119.00000
3546.00000 1093.00000
3233.00000 1412.00000
2857.00000 1190.00000
2427.00000 1523.00000
IMAGE=E:\Documents and Settings\UTENTE\Desktop\nuovo tps\dorsale\NCNortDor26121Un.JPG
ID=55 
SCALE=0.017828
LM=20
613.00000 1170.00000
2308.00000 728.00000
2276.00000 666.00000
2472.00000 448.00000
2821.00000 379.00000
3613.00000 563.00000
3677.00000 1651.00000
2938.00000 1933.00000
2485.00000 1860.00000
2302.00000 1651.00000
2333.00000 1592.00000
2400.00000 858.00000
2655.00000 1049.00000
2878.00000 833.00000
2942.00000 756.00000
3077.00000 1007.00000
3200.00000 973.00000
3042.00000 1274.00000
2716.00000 1122.00000
2353.00000 1418.00000
IMAGE=E:\Documents and Settings\UTENTE\Desktop\nuovo tps\dorsale\NCNortDor2721Un.JPG
ID=56 
SCALE=0.017828
LM=20
696.00000 944.00000
2576.00000 543.00000
2561.00000 470.00000
2703.00000 282.00000
3155.00000 203.00000
3890.00000 525.00000
3858.00000 1591.00000
3189.00000 1879.00000
2572.00000 1711.00000
2517.00000 1551.00000
2547.00000 1474.00000
2698.00000 692.00000
2913.00000 922.00000
3186.00000 706.00000
3269.00000 631.00000
3386.00000 919.00000
3537.00000 883.00000
3320.00000 1162.00000
2972.00000 992.00000
2577.00000 1305.00000
IMAGE=E:\Documents and Settings\UTENTE\Desktop\nuovo tps\dorsale\NCNortDor2725Un.JPG
ID=57 
SCALE=0.017828
LM=20
164.00000 1183.00000
2338.00000 749.00000
2308.00000 658.00000
2547.00000 429.00000
2860.00000 407.00000
3803.00000 749.00000
3798.00000 1958.00000
2929.00000 2288.00000
2486.00000 2189.00000
2242.00000 1953.00000
2283.00000 1870.00000
2352.00000 967.00000
2770.00000 1203.00000
2866.00000 1037.00000
3125.00000 896.00000
3291.00000 1159.00000
3423.00000 1158.00000
3111.00000 1480.00000
2789.00000 1310.00000
2311.00000 1639.00000
IMAGE=E:\Documents and Settings\UTENTE\Desktop\nuovo tps\dorsale\CONortDor12Un.JPG
ID=58 
SCALE=0.016501
LM=20
163.00000 1053.00000
2318.00000 479.00000
2285.00000 364.00000
2519.00000 147.00000
3035.00000 78.00000
3894.00000 612.00000
3845.00000 1693.00000
2911.00000 2151.00000
2439.00000 2046.00000
2230.00000 1765.00000
2268.00000 1694.00000
2459.00000 694.00000
2735.00000 952.00000
2924.00000 770.00000
3133.00000 675.00000
3227.00000 1027.00000
3382.00000 996.00000
3130.00000 1319.00000
2728.00000 1076.00000
2369.00000 1462.00000
IMAGE=E:\Documents and Settings\UTENTE\Desktop\nuovo tps\dorsale\CONortDor22Un.JPG
ID=59 
SCALE=0.016777
LM=20
280.00000 938.00000
2393.00000 461.00000
2367.00000 381.00000
2515.00000 235.00000
2702.00000 158.00000
3834.00000 474.00000
3901.00000 1660.00000
3024.00000 2113.00000
2593.00000 2003.00000
2314.00000 1690.00000
2357.00000 1593.00000
2477.00000 646.00000
2878.00000 877.00000
3029.00000 669.00000
3262.00000 542.00000
3347.00000 819.00000
3507.00000 764.00000
3241.00000 1140.00000
2871.00000 955.00000
2484.00000 1362.00000
IMAGE=E:\Documents and Settings\UTENTE\Desktop\nuovo tps\dorsale\NCNortDor31186Un.JPG
ID=60 
SCALE=0.017721
LM=20
331.00000 828.00000
2453.00000 497.00000
2437.00000 394.00000
2654.00000 189.00000
3082.00000 133.00000
3988.00000 621.00000
3926.00000 1704.00000
2925.00000 2034.00000
2517.00000 1918.00000
2327.00000 1674.00000
2382.00000 1619.00000
2768.00000 657.00000
2921.00000 913.00000
3120.00000 742.00000
3264.00000 651.00000
3332.00000 971.00000
3463.00000 956.00000
3251.00000 1273.00000
2870.00000 1054.00000
2457.00000 1374.00000
IMAGE=E:\Documents and Settings\UTENTE\Desktop\nuovo tps\dorsale\NCNortDor31187Un.JPG
ID=61 
SCALE=0.017721
LM=20
167.00000 997.00000
2105.00000 515.00000
2057.00000 437.00000
2382.00000 222.00000
2774.00000 166.00000
3574.00000 536.00000
3495.00000 1873.00000
2660.00000 2118.00000
2217.00000 2005.00000
2002.00000 1758.00000
2045.00000 1704.00000
2160.00000 772.00000
2440.00000 1003.00000
2723.00000 806.00000
2822.00000 714.00000
2947.00000 1046.00000
3076.00000 1015.00000
2846.00000 1323.00000
2416.00000 1082.00000
2060.00000 1431.00000
IMAGE=E:\Documents and Settings\UTENTE\Desktop\nuovo tps\dorsale\NCNortDor3155Un.JPG
ID=62 
SCALE=0.017721
LM=20
638.00000 1304.00000
2488.00000 839.00000
2450.00000 683.00000
2597.00000 469.00000
3125.00000 355.00000
3956.00000 722.00000
3955.00000 1947.00000
3096.00000 2276.00000
2621.00000 2200.00000
2457.00000 1982.00000
2506.00000 1855.00000
2543.00000 1019.00000
2905.00000 1226.00000
3184.00000 1033.00000
3250.00000 960.00000
3419.00000 1243.00000
3557.00000 1229.00000
3282.00000 1529.00000
2906.00000 1355.00000
2507.00000 1644.00000
IMAGE=E:\Documents and Settings\UTENTE\Desktop\nuovo tps\dorsale\NCNortDor3313Un.JPG
ID=63 
SCALE=0.017721
LM=20
698.00000 1308.00000
2111.00000 928.00000
2112.00000 834.00000
2279.00000 689.00000
2620.00000 637.00000
3285.00000 777.00000
3308.00000 1789.00000
2736.00000 1952.00000
2295.00000 1882.00000
2118.00000 1769.00000
2134.00000 1691.00000
2138.00000 1034.00000
2378.00000 1196.00000
2499.00000 1031.00000
2647.00000 924.00000
2701.00000 1170.00000
2897.00000 1135.00000
2629.00000 1400.00000
2414.00000 1246.00000
2071.00000 1494.00000
IMAGE=E:\Documents and Settings\UTENTE\Desktop\nuovo tps\dorsale\NCNortDor37957Un.JPG
ID=64 
SCALE=0.017721
LM=20
319.00000 949.00000
3564.00000 230.00000
2354.00000 670.00000
2477.00000 412.00000
3013.00000 318.00000
3828.00000 801.00000
3762.00000 1951.00000
2842.00000 2204.00000
2390.00000 2029.00000
2233.00000 1772.00000
2247.00000 1687.00000
2500.00000 839.00000
2710.00000 1091.00000
3012.00000 900.00000
3133.00000 837.00000
3222.00000 1115.00000
3352.00000 1100.00000
3128.00000 1399.00000
2690.00000 1168.00000
2279.00000 1476.00000
IMAGE=E:\Documents and Settings\UTENTE\Desktop\nuovo tps\dorsale\NCNortDor38137Un.JPG
ID=65 
SCALE=0.017721
LM=20
317.00000 992.00000
2491.00000 554.00000
2468.00000 414.00000
2633.00000 196.00000
3186.00000 81.00000
4065.00000 574.00000
4017.00000 1769.00000
3102.00000 2231.00000
2539.00000 2078.00000
2400.00000 1880.00000
2431.00000 1754.00000
2548.00000 784.00000
2802.00000 1090.00000
3275.00000 803.00000
3264.00000 694.00000
3553.00000 1058.00000
3692.00000 1052.00000
3446.00000 1388.00000
2893.00000 1155.00000
2452.00000 1512.00000
IMAGE=E:\Documents and Settings\UTENTE\Desktop\nuovo tps\dorsale\CONortDor24Un.JPG
ID=66 
SCALE=0.016611
LM=20
365.00000 1346.00000
2245.00000 764.00000
2240.00000 578.00000
2462.00000 415.00000
2863.00000 311.00000
3745.00000 664.00000
3760.00000 1823.00000
2886.00000 2198.00000
2417.00000 2105.00000
2280.00000 1903.00000
2292.00000 1828.00000
2315.00000 958.00000
2731.00000 1136.00000
2877.00000 946.00000
2953.00000 886.00000
3188.00000 1178.00000
3340.00000 1136.00000
2986.00000 1486.00000
2750.00000 1240.00000
2334.00000 1587.00000
IMAGE=E:\Documents and Settings\UTENTE\Desktop\nuovo tps\dorsale\NCNortDor8157Un.JPG
ID=67 
SCALE=0.017892
LM=20
470.00000 1260.00000
2366.00000 717.00000
2312.00000 616.00000
2539.00000 367.00000
2936.00000 282.00000
3718.00000 648.00000
3790.00000 1795.00000
2956.00000 2218.00000
2563.00000 2144.00000
2336.00000 1910.00000
2381.00000 1785.00000
2550.00000 896.00000
2771.00000 1132.00000
3075.00000 904.00000
3130.00000 818.00000
3297.00000 1111.00000
3413.00000 1070.00000
3190.00000 1417.00000
2785.00000 1231.00000
2457.00000 1588.00000
IMAGE=E:\Documents and Settings\UTENTE\Desktop\nuovo tps\dorsale\NCNortDor8161Un.JPG
ID=68 
SCALE=0.017892
LM=20
495.00000 1093.00000
2322.00000 697.00000
2297.00000 625.00000
2355.00000 489.00000
2953.00000 328.00000
3683.00000 747.00000
3673.00000 1777.00000
2902.00000 2170.00000
2390.00000 2026.00000
2234.00000 1814.00000
2275.00000 1725.00000
2378.00000 873.00000
2712.00000 1066.00000
2980.00000 902.00000
3082.00000 822.00000
3190.00000 1095.00000
3295.00000 1078.00000
3081.00000 1379.00000
2719.00000 1212.00000
2329.00000 1526.00000
IMAGE=E:\Documents and Settings\UTENTE\Desktop\nuovo tps\dorsale\NCNortDor8617Un.JPG
ID=69 
SCALE=0.017892
LM=20
52.00000 1305.00000
2005.00000 722.00000
1966.00000 579.00000
2229.00000 366.00000
2585.00000 280.00000
3410.00000 673.00000
3477.00000 1663.00000
2675.00000 2148.00000
2287.00000 2091.00000
2025.00000 1837.00000
2050.00000 1751.00000
2168.00000 858.00000
2446.00000 1082.00000
2751.00000 873.00000
2791.00000 816.00000
2908.00000 1057.00000
3022.00000 1048.00000
2829.00000 1371.00000
2453.00000 1186.00000
2164.00000 1572.00000
IMAGE=E:\Documents and Settings\UTENTE\Desktop\nuovo tps\dorsale\NCNortDor9128Un.JPG
ID=70 
SCALE=0.017892
LM=20
64.00000 1103.00000
2284.00000 624.00000
2265.00000 444.00000
2504.00000 313.00000
2882.00000 279.00000
3769.00000 766.00000
3735.00000 1898.00000
2927.00000 2276.00000
2422.00000 2173.00000
2209.00000 1859.00000
2243.00000 1790.00000
2439.00000 822.00000
2706.00000 1045.00000
2978.00000 856.00000
3070.00000 773.00000
3215.00000 1085.00000
3381.00000 1034.00000
3120.00000 1391.00000
2666.00000 1180.00000
2308.00000 1540.00000
IMAGE=E:\Documents and Settings\UTENTE\Desktop\nuovo tps\dorsale\NCNortDorANONUn.JPG
ID=71 
SCALE=0.017892
LM=20
238.00000 1242.00000
2368.00000 703.00000
2297.00000 591.00000
2499.00000 373.00000
2946.00000 264.00000
3847.00000 589.00000
3862.00000 1869.00000
2959.00000 2193.00000
2513.00000 2072.00000
2290.00000 1904.00000
2383.00000 1779.00000
2466.00000 872.00000
2823.00000 1100.00000
3069.00000 903.00000
3174.00000 808.00000
3296.00000 1122.00000
3419.00000 1093.00000
3236.00000 1392.00000
2826.00000 1231.00000
2437.00000 1570.00000
IMAGE=E:\Documents and Settings\UTENTE\Desktop\nuovo tps\dorsale\CONortDor3Un.JPG
ID=72 
SCALE=0.016494
LM=20
299.00000 1159.00000
2316.00000 662.00000
2227.00000 516.00000
2516.00000 246.00000
2973.00000 177.00000
3897.00000 553.00000
3925.00000 1773.00000
2998.00000 2178.00000
2567.00000 2110.00000
2244.00000 1860.00000
2329.00000 1727.00000
2496.00000 834.00000
2825.00000 978.00000
2940.00000 836.00000
3104.00000 702.00000
3247.00000 992.00000
3360.00000 977.00000
3154.00000 1316.00000
2852.00000 1166.00000
2342.00000 1511.00000
IMAGE=E:\Documents and Settings\UTENTE\Desktop\nuovo tps\dorsale\CONortDor7Un.JPG
ID=73 
SCALE=0.016695
LM=20
564.00000 1087.00000
2558.00000 583.00000
2513.00000 455.00000
2699.00000 284.00000
3152.00000 197.00000
3899.00000 456.00000
3950.00000 1770.00000
3112.00000 2063.00000
2616.00000 1944.00000
2488.00000 1761.00000
2555.00000 1655.00000
2573.00000 786.00000
3010.00000 1024.00000
3233.00000 779.00000
3348.00000 671.00000
3575.00000 1022.00000
3681.00000 961.00000
3274.00000 1302.00000
2985.00000 1079.00000
2502.00000 1434.00000
IMAGE=E:\Documents and Settings\UTENTE\Desktop\nuovo tps\dorsale\COwAtlDor8Un.JPG
ID=129 
SCALE=0.019010
LM=20
793.00000 1142.00000
2627.00000 842.00000
2587.00000 746.00000
2762.00000 562.00000
3131.00000 498.00000
3835.00000 825.00000
3699.00000 1905.00000
3001.00000 2084.00000
2632.00000 1972.00000
2508.00000 1797.00000
2494.00000 1697.00000
2773.00000 982.00000
2976.00000 1232.00000
3235.00000 1086.00000
3316.00000 1018.00000
3367.00000 1297.00000
3500.00000 1297.00000
3276.00000 1483.00000
2960.00000 1308.00000
2636.00000 1577.00000
IMAGE=E:\Documents and Settings\UTENTE\Desktop\nuovo tps\dorsale\NCePacDor24677M.JPG
ID=130 
SCALE=0.017857
LM=20
626.00000 1178.00000
2390.00000 653.00000
2346.00000 569.00000
2453.00000 408.00000
2904.00000 299.00000
3725.00000 629.00000
3774.00000 1696.00000
2973.00000 2030.00000
2469.00000 1921.00000
2379.00000 1732.00000
2418.00000 1679.00000
2384.00000 835.00000
2761.00000 1031.00000
2988.00000 854.00000
3078.00000 752.00000
3187.00000 1013.00000
3308.00000 1000.00000
3104.00000 1253.00000
2766.00000 1114.00000
2390.00000 1450.00000
IMAGE=E:\Documents and Settings\UTENTE\Desktop\nuovo tps\dorsale\NCePacDor24678M.JPG
ID=131 
SCALE=0.017857
LM=20
638.00000 1370.00000
2347.00000 885.00000
2284.00000 795.00000
2444.00000 594.00000
2852.00000 474.00000
3627.00000 781.00000
3654.00000 1849.00000
2911.00000 2206.00000
2488.00000 2094.00000
2325.00000 1901.00000
2369.00000 1804.00000
2504.00000 1011.00000
2716.00000 1270.00000
2983.00000 1048.00000
3061.00000 959.00000
3153.00000 1253.00000
3340.00000 1211.00000
3086.00000 1496.00000
2702.00000 1315.00000
2437.00000 1650.00000
IMAGE=E:\Documents and Settings\UTENTE\Desktop\nuovo tps\dorsale\NCePacDor24679Un.JPG
ID=132 
SCALE=0.017857
LM=20
720.00000 1221.00000
2607.00000 708.00000
2573.00000 628.00000
2773.00000 415.00000
3175.00000 362.00000
3909.00000 626.00000
3965.00000 1727.00000
3173.00000 2077.00000
2737.00000 2000.00000
2581.00000 1812.00000
2609.00000 1734.00000
2670.00000 918.00000
2917.00000 1175.00000
3175.00000 930.00000
3263.00000 834.00000
3453.00000 1124.00000
3586.00000 1157.00000
3318.00000 1334.00000
3018.00000 1214.00000
2637.00000 1510.00000
IMAGE=E:\Documents and Settings\UTENTE\Desktop\nuovo tps\dorsale\NCePacDor24680M.JPG
ID=133 
SCALE=0.017857
LM=20
659.00000 1124.00000
2514.00000 718.00000
2437.00000 640.00000
2640.00000 484.00000
3026.00000 441.00000
3746.00000 672.00000
3750.00000 1718.00000
3070.00000 1970.00000
2618.00000 1886.00000
2437.00000 1674.00000
2501.00000 1607.00000
2524.00000 911.00000
2845.00000 1065.00000
3016.00000 900.00000
3140.00000 805.00000
3227.00000 1036.00000
3337.00000 1026.00000
3040.00000 1288.00000
2847.00000 1147.00000
2465.00000 1397.00000
IMAGE=E:\Documents and Settings\UTENTE\Desktop\nuovo tps\dorsale\NCwIndDor21173Un.JPG
ID=134 
SCALE=0.017857
LM=20
559.00000 1259.00000
2568.00000 754.00000
2478.00000 674.00000
2557.00000 508.00000
3066.00000 411.00000
3829.00000 730.00000
3897.00000 1686.00000
3230.00000 2060.00000
2622.00000 1953.00000
2505.00000 1783.00000
2593.00000 1684.00000
2662.00000 918.00000
2929.00000 1135.00000
3098.00000 910.00000
3255.00000 812.00000
3395.00000 1065.00000
3534.00000 1046.00000
3341.00000 1287.00000
2942.00000 1194.00000
2638.00000 1492.00000
IMAGE=E:\Documents and Settings\UTENTE\Desktop\nuovo tps\dorsale\NCwIndDor21452Un.JPG
ID=135 
SCALE=0.017857
LM=20
856.00000 1005.00000
2528.00000 726.00000
2475.00000 665.00000
2493.00000 583.00000
2945.00000 443.00000
3732.00000 774.00000
3682.00000 1757.00000
2824.00000 1939.00000
2475.00000 1788.00000
2396.00000 1619.00000
2457.00000 1570.00000
2679.00000 859.00000
2837.00000 1093.00000
3016.00000 922.00000
3142.00000 873.00000
3224.00000 1052.00000
3291.00000 1058.00000
3129.00000 1259.00000
2857.00000 1120.00000
2593.00000 1442.00000
IMAGE=E:\Documents and Settings\UTENTE\Desktop\nuovo tps\dorsale\NCwPacDor32350M.JPG
ID=136 
SCALE=0.017857
LM=20
615.00000 1148.00000
2449.00000 632.00000
2400.00000 552.00000
2610.00000 351.00000
3023.00000 279.00000
3775.00000 594.00000
3826.00000 1608.00000
3083.00000 1961.00000
2661.00000 1897.00000
2440.00000 1674.00000
2489.00000 1600.00000
2596.00000 807.00000
2843.00000 1008.00000
3080.00000 825.00000
3170.00000 742.00000
3271.00000 977.00000
3391.00000 939.00000
3236.00000 1204.00000
2888.00000 1094.00000
2596.00000 1427.00000
IMAGE=E:\Documents and Settings\UTENTE\Desktop\nuovo tps\dorsale\NCwPacDor32351F.JPG
ID=137 
SCALE=0.017857
LM=20
479.00000 1062.00000
2527.00000 574.00000
2442.00000 471.00000
2676.00000 284.00000
3116.00000 213.00000
3944.00000 620.00000
3959.00000 1565.00000
3167.00000 2035.00000
2661.00000 1930.00000
2447.00000 1703.00000
2526.00000 1602.00000
2644.00000 742.00000
2930.00000 950.00000
3101.00000 780.00000
3252.00000 676.00000
3356.00000 919.00000
3545.00000 903.00000
3208.00000 1200.00000
2873.00000 1025.00000
2591.00000 1404.00000
IMAGE=E:\Documents and Settings\UTENTE\Desktop\nuovo tps\dorsale\NCwPacDor32352F.JPG
ID=138 
SCALE=0.017857
LM=20
234.00000 1328.00000
2269.00000 813.00000
2156.00000 703.00000
2246.00000 563.00000
2913.00000 403.00000
3762.00000 714.00000
3735.00000 1881.00000
2867.00000 2177.00000
2290.00000 2062.00000
2168.00000 1910.00000
2262.00000 1794.00000
2352.00000 1005.00000
2681.00000 1255.00000
2921.00000 1043.00000
3042.00000 936.00000
3102.00000 1238.00000
3281.00000 1224.00000
3005.00000 1470.00000
2676.00000 1340.00000
2354.00000 1623.00000
IMAGE=E:\Documents and Settings\UTENTE\Desktop\nuovo tps\dorsale\NCwsPaDor12896F.JPG
ID=139
SCALE=0.017857 
LM=20
335.00000 1604.00000
2226.00000 1213.00000
2159.00000 1162.00000
2304.00000 986.00000
2766.00000 863.00000
3608.00000 1294.00000
3569.00000 2310.00000
2766.00000 2646.00000
2246.00000 2464.00000
2098.00000 2262.00000
2158.00000 2175.00000
2246.00000 1413.00000
2553.00000 1646.00000
2727.00000 1452.00000
2831.00000 1375.00000
2953.00000 1624.00000
3075.00000 1613.00000
2825.00000 1906.00000
2569.00000 1700.00000
2224.00000 2000.00000
IMAGE=E:\Documents and Settings\UTENTE\Desktop\nuovo tps\dorsale\PAaquaDor139M.jpg
ID=140 
SCALE=0.014733
LM=20
359.00000 1647.00000
2345.00000 1429.00000
2317.00000 1315.00000
2445.00000 1128.00000
3047.00000 1007.00000
3745.00000 1317.00000
3713.00000 2512.00000
2891.00000 2740.00000
2345.00000 2559.00000
2255.00000 2384.00000
2295.00000 2277.00000
2438.00000 1589.00000
2660.00000 1810.00000
2897.00000 1637.00000
3003.00000 1550.00000
3109.00000 1833.00000
3225.00000 1803.00000
3051.00000 2026.00000
2665.00000 1864.00000
2423.00000 2145.00000
IMAGE=E:\Documents and Settings\UTENTE\Desktop\nuovo tps\dorsale\PAaquaDor146M.jpg
ID=141 
SCALE=0.014733
LM=20
165.00000 1751.00000
2350.00000 1336.00000
2316.00000 1200.00000
2513.00000 971.00000
2991.00000 870.00000
3838.00000 1258.00000
3851.00000 2577.00000
2881.00000 2943.00000
2322.00000 2766.00000
2225.00000 2594.00000
2286.00000 2468.00000
2508.00000 1548.00000
2718.00000 1851.00000
2998.00000 1622.00000
3132.00000 1541.00000
3208.00000 1863.00000
3368.00000 1850.00000
3162.00000 2119.00000
2750.00000 1906.00000
2434.00000 2302.00000
IMAGE=E:\Documents and Settings\UTENTE\Desktop\nuovo tps\dorsale\PAaquaDor159M.jpg
ID=142 
SCALE=0.014733
LM=20
590.00000 1828.00000
2208.00000 1376.00000
2189.00000 1315.00000
2263.00000 1132.00000
2735.00000 971.00000
3595.00000 1292.00000
3609.00000 2289.00000
2749.00000 2585.00000
2306.00000 2459.00000
2204.00000 2290.00000
2232.00000 2212.00000
2258.00000 1513.00000
2590.00000 1716.00000
2797.00000 1506.00000
2875.00000 1453.00000
2919.00000 1720.00000
3023.00000 1725.00000
2859.00000 1957.00000
2600.00000 1752.00000
2281.00000 2069.00000
IMAGE=E:\Documents and Settings\UTENTE\Desktop\nuovo tps\dorsale\PAaquaDorncUn.jpg
ID=143 
SCALE=0.014733
LM=20
228.00000 1086.00000
2255.00000 867.00000
2226.00000 770.00000
2456.00000 573.00000
2871.00000 537.00000
3678.00000 870.00000
3604.00000 2036.00000
2719.00000 2234.00000
2266.00000 2081.00000
2125.00000 1858.00000
2167.00000 1772.00000
2338.00000 1047.00000
2534.00000 1277.00000
2825.00000 1088.00000
2895.00000 1022.00000
2963.00000 1283.00000
3075.00000 1279.00000
2884.00000 1519.00000
2542.00000 1332.00000
2230.00000 1604.00000
IMAGE=E:\Documents and Settings\UTENTE\Desktop\nuovo tps\dorsale\NCaquaDor13190M.JPG
ID=144 
SCALE=0.017472
LM=20
423.00000 1126.00000
2580.00000 555.00000
2507.00000 438.00000
2759.00000 193.00000
3180.00000 118.00000
3995.00000 417.00000
4074.00000 1674.00000
3214.00000 2047.00000
2812.00000 1986.00000
2537.00000 1723.00000
2603.00000 1623.00000
2775.00000 712.00000
2999.00000 987.00000
3271.00000 726.00000
3352.00000 626.00000
3549.00000 925.00000
3719.00000 909.00000
3392.00000 1218.00000
3047.00000 1080.00000
2710.00000 1431.00000
IMAGE=E:\Documents and Settings\UTENTE\Desktop\nuovo tps\dorsale\BEaquaDor20140M.JPG
ID=145 
SCALE=0.016446
LM=20
442.00000 1397.00000
2412.00000 821.00000
2351.00000 712.00000
2597.00000 471.00000
2924.00000 375.00000
3858.00000 574.00000
3934.00000 1980.00000
3023.00000 2268.00000
2525.00000 2140.00000
2410.00000 1945.00000
2461.00000 1841.00000
2513.00000 1010.00000
2831.00000 1197.00000
3028.00000 1011.00000
3104.00000 934.00000
3214.00000 1217.00000
3318.00000 1192.00000
3096.00000 1469.00000
2824.00000 1326.00000
2547.00000 1645.00000
IMAGE=E:\Documents and Settings\UTENTE\Desktop\nuovo tps\dorsale\BEaquaDor18882M.JPG
ID=146 
SCALE=0.016446
LM=20
666.00000 1235.00000
2546.00000 827.00000
2513.00000 766.00000
2694.00000 582.00000
3094.00000 495.00000
3916.00000 812.00000
3925.00000 1932.00000
3063.00000 2205.00000
2603.00000 2068.00000
2480.00000 1885.00000
2519.00000 1830.00000
2688.00000 986.00000
2844.00000 1280.00000
3163.00000 1013.00000
3228.00000 957.00000
3380.00000 1220.00000
3459.00000 1222.00000
3207.00000 1513.00000
2944.00000 1302.00000
2595.00000 1646.00000
IMAGE=E:\Documents and Settings\UTENTE\Desktop\nuovo tps\dorsale\BEaquaDor17692F.JPG
ID=147 
SCALE=0.016446
LM=20
409.00000 1460.00000
2055.00000 978.00000
1999.00000 887.00000
2200.00000 711.00000
2520.00000 629.00000
3294.00000 887.00000
3349.00000 1919.00000
2595.00000 2226.00000
2144.00000 2112.00000
2032.00000 1975.00000
2089.00000 1889.00000
2181.00000 1101.00000
2441.00000 1316.00000
2667.00000 1111.00000
2717.00000 1059.00000
2795.00000 1304.00000
2910.00000 1297.00000
2731.00000 1554.00000
2462.00000 1409.00000
2190.00000 1731.00000
IMAGE=E:\Documents and Settings\UTENTE\Desktop\nuovo tps\dorsale\BEaquaDor18883F.JPG
ID=148 
SCALE=0.016446
LM=20
363.00000 1107.00000
2560.00000 477.00000
2487.00000 387.00000
2587.00000 246.00000
3120.00000 91.00000
3979.00000 343.00000
4089.00000 1557.00000
3285.00000 1984.00000
2781.00000 1905.00000
2560.00000 1697.00000
2621.00000 1595.00000
2650.00000 662.00000
3033.00000 836.00000
3289.00000 632.00000
3356.00000 495.00000
3516.00000 796.00000
3698.00000 761.00000
3431.00000 1117.00000
3102.00000 1025.00000
2632.00000 1345.00000
IMAGE=E:\Documents and Settings\UTENTE\Desktop\nuovo tps\dorsale\BEaquaDor20142F.JPG
ID=149 
SCALE=0.016446
LM=20
228.00000 1182.00000
2400.00000 718.00000
2312.00000 575.00000
2352.00000 465.00000
3016.00000 309.00000
3906.00000 720.00000
3883.00000 1888.00000
3015.00000 2262.00000
2614.00000 2194.00000
2313.00000 1940.00000
2384.00000 1830.00000
2607.00000 887.00000
2845.00000 1174.00000
3056.00000 973.00000
3205.00000 876.00000
3378.00000 1160.00000
3574.00000 1146.00000
3247.00000 1437.00000
2883.00000 1323.00000
2608.00000 1668.00000
IMAGE=E:\Documents and Settings\UTENTE\Desktop\nuovo tps\dorsale\BEaquaDor20143F.JPG
ID=150 
SCALE=0.016446
LM=20
688.00000 1200.00000
2187.00000 764.00000
2139.00000 691.00000
2313.00000 501.00000
2604.00000 437.00000
3338.00000 664.00000
3387.00000 1567.00000
2690.00000 1903.00000
2357.00000 1863.00000
2191.00000 1663.00000
2227.00000 1604.00000
2261.00000 907.00000
2475.00000 1112.00000
2663.00000 931.00000
2766.00000 853.00000
2806.00000 1071.00000
2895.00000 1054.00000
2731.00000 1281.00000
2476.00000 1155.00000
2241.00000 1438.00000
IMAGE=E:\Documents and Settings\UTENTE\Desktop\nuovo tps\dorsale\NCaquaDor15384F.JPG
ID=151 
SCALE=0.017918
LM=20
1014.00000 1249.00000
2538.00000 838.00000
2504.00000 758.00000
2597.00000 609.00000
2946.00000 508.00000
3657.00000 695.00000
3720.00000 1635.00000
2982.00000 1911.00000
2638.00000 1829.00000
2524.00000 1672.00000
2567.00000 1596.00000
2602.00000 964.00000
2927.00000 1074.00000
3079.00000 949.00000
3176.00000 879.00000
3285.00000 1084.00000
3366.00000 1085.00000
3156.00000 1324.00000
2920.00000 1199.00000
2652.00000 1460.00000
IMAGE=E:\Documents and Settings\UTENTE\Desktop\nuovo tps\dorsale\NCaquaDor19785F.JPG
ID=152 
SCALE=0.017918
LM=20
976.00000 1192.00000
2440.00000 788.00000
2389.00000 713.00000
2557.00000 544.00000
2890.00000 459.00000
3604.00000 639.00000
3648.00000 1582.00000
2923.00000 1858.00000
2570.00000 1797.00000
2415.00000 1619.00000
2458.00000 1563.00000
2508.00000 902.00000
2746.00000 1099.00000
2937.00000 918.00000
3003.00000 852.00000
3085.00000 1066.00000
3193.00000 1056.00000
3009.00000 1279.00000
2815.00000 1158.00000
2523.00000 1439.00000
IMAGE=E:\Documents and Settings\UTENTE\Desktop\nuovo tps\dorsale\NCaquaDor19827F.JPG
ID=153 
SCALE=0.017918
LM=20
804.00000 1339.00000
2559.00000 785.00000
2472.00000 698.00000
2709.00000 487.00000
3060.00000 398.00000
3853.00000 650.00000
3979.00000 1615.00000
3296.00000 2008.00000
2758.00000 1934.00000
2554.00000 1748.00000
2623.00000 1650.00000
2676.00000 925.00000
2965.00000 1095.00000
3147.00000 902.00000
3251.00000 798.00000
3327.00000 1019.00000
3455.00000 982.00000
3314.00000 1224.00000
2991.00000 1135.00000
2688.00000 1464.00000
IMAGE=E:\Documents and Settings\UTENTE\Desktop\nuovo tps\dorsale\NCaquaDor20295F.JPG
ID=154 
SCALE=0.017918
LM=20
809.00000 1254.00000
2365.00000 870.00000
2330.00000 781.00000
2451.00000 634.00000
2797.00000 556.00000
3522.00000 725.00000
3592.00000 1664.00000
2871.00000 1903.00000
2476.00000 1818.00000
2365.00000 1673.00000
2395.00000 1600.00000
2442.00000 963.00000
2729.00000 1092.00000
2843.00000 955.00000
2998.00000 862.00000
3041.00000 1078.00000
3135.00000 1062.00000
2922.00000 1319.00000
2691.00000 1161.00000
2450.00000 1471.00000
IMAGE=E:\Documents and Settings\UTENTE\Desktop\nuovo tps\dorsale\NCaquaDor21331F.JPG
ID=155 
SCALE=0.017918
LM=20
1033.00000 1248.00000
2377.00000 845.00000
2342.00000 791.00000
2453.00000 640.00000
2780.00000 548.00000
3396.00000 684.00000
3489.00000 1565.00000
2905.00000 1820.00000
2507.00000 1754.00000
2390.00000 1591.00000
2418.00000 1542.00000
2442.00000 964.00000
2669.00000 1119.00000
2818.00000 925.00000
2912.00000 859.00000
3007.00000 1032.00000
3072.00000 1022.00000
2905.00000 1278.00000
2737.00000 1189.00000
2434.00000 1408.00000
IMAGE=E:\Documents and Settings\UTENTE\Desktop\nuovo tps\dorsale\NCaquaDor14595F.JPG
ID=156 
SCALE=0.017918
LM=20
489.00000 1512.00000
2310.00000 941.00000
2257.00000 877.00000
2379.00000 712.00000
2798.00000 579.00000
3644.00000 777.00000
3769.00000 1892.00000
2923.00000 2233.00000
2455.00000 2127.00000
2352.00000 1970.00000
2396.00000 1917.00000
2450.00000 1110.00000
2749.00000 1299.00000
2957.00000 1089.00000
3079.00000 990.00000
3156.00000 1248.00000
3284.00000 1235.00000
3033.00000 1542.00000
2794.00000 1415.00000
2492.00000 1720.00000
IMAGE=E:\Documents and Settings\UTENTE\Desktop\nuovo tps\dorsale\BEaquaDor18492Un.JPG
ID=157 
SCALE=0.016501
LM=20
1817.00000 1193.00000
2588.00000 1007.00000
2568.00000 969.00000
2640.00000 870.00000
2841.00000 808.00000
3266.00000 826.00000
3287.00000 1491.00000
2880.00000 1541.00000
2661.00000 1494.00000
2582.00000 1409.00000
2592.00000 1364.00000
2611.00000 1063.00000
2735.00000 1127.00000
2849.00000 1018.00000
2849.00000 989.00000
2927.00000 1105.00000
2960.00000 1100.00000
2889.00000 1231.00000
2758.00000 1173.00000
2597.00000 1306.00000
IMAGE=E:\Documents and Settings\UTENTE\Desktop\nuovo tps\dorsale\NCaquaDor21420Un.JPG
ID=158 
SCALE=0.018228
LM=20
144.00000 1025.00000
2369.00000 639.00000
2333.00000 563.00000
2519.00000 356.00000
3059.00000 274.00000
3905.00000 698.00000
3851.00000 1933.00000
2938.00000 2267.00000
2567.00000 2123.00000
2232.00000 1863.00000
2290.00000 1778.00000
2467.00000 865.00000
2791.00000 1116.00000
3008.00000 931.00000
3153.00000 846.00000
3287.00000 1144.00000
3405.00000 1145.00000
3185.00000 1408.00000
2793.00000 1230.00000
2485.00000 1587.00000
IMAGE=E:\Documents and Settings\UTENTE\Desktop\nuovo tps\dorsale\CO_DorAnonUn.JPG
ID=159 
SCALE=0.015289
LM=20
61.00000 1067.00000
2418.00000 509.00000
2360.00000 371.00000
2611.00000 138.00000
3025.00000 74.00000
4112.00000 644.00000
4092.00000 1772.00000
2962.00000 2304.00000
2570.00000 2202.00000
2307.00000 1911.00000
2366.00000 1752.00000
2595.00000 729.00000
2841.00000 1046.00000
3155.00000 770.00000
3346.00000 627.00000
3511.00000 976.00000
3680.00000 954.00000
3347.00000 1342.00000
2894.00000 1089.00000
2361.00000 1464.00000
IMAGE=E:\Documents and Settings\UTENTE\Desktop\nuovo tps\dorsale\CO_DornocodeUn.JPG
ID=160 
SCALE=0.016496
LM=20
345.00000 848.00000
2331.00000 559.00000
2336.00000 451.00000
2572.00000 270.00000
2941.00000 250.00000
3790.00000 675.00000
3700.00000 1756.00000
2775.00000 2034.00000
2371.00000 1920.00000
2211.00000 1687.00000
2226.00000 1586.00000
2375.00000 739.00000
2713.00000 989.00000
2988.00000 818.00000
3096.00000 756.00000
3115.00000 1064.00000
3286.00000 1038.00000
3082.00000 1315.00000
2710.00000 1085.00000
2221.00000 1381.00000
IMAGE=E:\Documents and Settings\UTENTE\Desktop\nuovo tps\dorsale\CO_Dor13Un.JPG
ID=161 
SCALE=0.016707
LM=20
118.00000 1123.00000
2443.00000 661.00000
2441.00000 530.00000
2722.00000 276.00000
3140.00000 223.00000
4076.00000 713.00000
3993.00000 1985.00000
2992.00000 2321.00000
2627.00000 2224.00000
2353.00000 1944.00000
2383.00000 1867.00000
2606.00000 844.00000
2901.00000 1181.00000
3266.00000 928.00000
3416.00000 835.00000
3511.00000 1222.00000
3667.00000 1214.00000
3361.00000 1548.00000
2915.00000 1265.00000
2568.00000 1662.00000
IMAGE=E:\Documents and Settings\UTENTE\Desktop\nuovo tps\dorsale\CO_Dor6Un.JPG
ID=162 
SCALE=0.016392
LM=20
195.00000 1451.00000
2350.00000 905.00000
2290.00000 756.00000
2506.00000 555.00000
2921.00000 448.00000
3760.00000 672.00000
3832.00000 1875.00000
2984.00000 2219.00000
2552.00000 2181.00000
2362.00000 2031.00000
2389.00000 1882.00000
2493.00000 1042.00000
2769.00000 1290.00000
3044.00000 1080.00000
3111.00000 1014.00000
3250.00000 1295.00000
3365.00000 1280.00000
3220.00000 1500.00000
2769.00000 1340.00000
2453.00000 1707.00000
IMAGE=E:\Documents and Settings\UTENTE\Desktop\nuovo tps\dorsale\CA_Dor284Un.JPG
ID=163 
SCALE=0.016393
LM=20
604.00000 1082.00000
2391.00000 639.00000
2365.00000 533.00000
2503.00000 370.00000
2888.00000 299.00000
3677.00000 504.00000
3722.00000 1621.00000
2979.00000 1934.00000
2555.00000 1832.00000
2375.00000 1623.00000
2421.00000 1563.00000
2459.00000 776.00000
2822.00000 930.00000
2935.00000 779.00000
3132.00000 686.00000
3239.00000 937.00000
3317.00000 916.00000
3122.00000 1197.00000
2796.00000 1019.00000
2495.00000 1364.00000
IMAGE=E:\Documents and Settings\UTENTE\Desktop\nuovo tps\dorsale\BE_Dor40911Un.JPG
ID=164 
SCALE=0.016584
LM=20
770.00000 957.00000
2267.00000 499.00000
2220.00000 393.00000
2429.00000 222.00000
2742.00000 169.00000
3419.00000 339.00000
3515.00000 1338.00000
2857.00000 1662.00000
2399.00000 1585.00000
2277.00000 1383.00000
2310.00000 1299.00000
2377.00000 626.00000
2559.00000 786.00000
2599.00000 706.00000
2812.00000 540.00000
2985.00000 729.00000
3075.00000 702.00000
2873.00000 955.00000
2558.00000 874.00000
2311.00000 1144.00000
IMAGE=E:\Documents and Settings\UTENTE\Desktop\nuovo tps\dorsale\GE_Dor46867Un.JPG
ID=165 
SCALE=0.019841
LM=20
63.00000 716.00000
1061.00000 438.00000
1032.00000 388.00000
1158.00000 279.00000
1356.00000 225.00000
1783.00000 370.00000
1823.00000 905.00000
1399.00000 1104.00000
1138.00000 1056.00000
1051.00000 980.00000
1084.00000 923.00000
1167.00000 505.00000
1285.00000 601.00000
1372.00000 512.00000
1451.00000 464.00000
1503.00000 601.00000
1536.00000 582.00000
1473.00000 709.00000
1285.00000 657.00000
1168.00000 846.00000
IMAGE=E:\Documents and Settings\UTENTE\Desktop\nuovo tps\dorsale\MI_Dor3968Un.JPG
ID=166 
SCALE=0.033498
LM=20
319.00000 1057.00000
2389.00000 555.00000
2348.00000 447.00000
2535.00000 257.00000
3051.00000 158.00000
3923.00000 621.00000
3906.00000 1847.00000
2950.00000 2257.00000
2277.00000 1976.00000
2259.00000 1863.00000
2312.00000 1775.00000
2379.00000 785.00000
2831.00000 1038.00000
3091.00000 857.00000
3221.00000 762.00000
3329.00000 1113.00000
3534.00000 1096.00000
3257.00000 1416.00000
2809.00000 1160.00000
2308.00000 1508.00000
IMAGE=E:\Documents and Settings\UTENTE\Desktop\nuovo tps\dorsale\NC_Dor11952Un.JPG
ID=167 
SCALE=0.017343
LM=20
478.00000 1361.00000
2105.00000 842.00000
2084.00000 743.00000
2276.00000 538.00000
2704.00000 428.00000
3521.00000 757.00000
3552.00000 1784.00000
2773.00000 2165.00000
2300.00000 2084.00000
2129.00000 1913.00000
2151.00000 1815.00000
2229.00000 991.00000
2391.00000 1261.00000
2676.00000 1011.00000
2806.00000 911.00000
2899.00000 1190.00000
3018.00000 1182.00000
2813.00000 1502.00000
2468.00000 1299.00000
2218.00000 1639.00000
IMAGE=E:\Documents and Settings\UTENTE\Desktop\nuovo tps\dorsale\NC_Dor8160Un.JPG
ID=168 
SCALE=0.017343
LM=20
174.00000 1014.00000
2194.00000 725.00000
2169.00000 579.00000
2405.00000 361.00000
2881.00000 307.00000
3707.00000 751.00000
3637.00000 1947.00000
2699.00000 2256.00000
2271.00000 2130.00000
2061.00000 1879.00000
2119.00000 1754.00000
2277.00000 912.00000
2583.00000 1123.00000
2761.00000 973.00000
2987.00000 869.00000
3025.00000 1169.00000
3163.00000 1163.00000
2912.00000 1467.00000
2576.00000 1237.00000
2142.00000 1537.00000
IMAGE=E:\Documents and Settings\UTENTE\Desktop\nuovo tps\dorsale\NC_Dor31188Un.JPG
ID=169 
SCALE=0.017343
LM=20
465.00000 950.00000
2249.00000 608.00000
2213.00000 502.00000
2369.00000 345.00000
2781.00000 296.00000
3575.00000 637.00000
3569.00000 1721.00000
2727.00000 1998.00000
2277.00000 1869.00000
2132.00000 1638.00000
2175.00000 1550.00000
2263.00000 767.00000
2574.00000 998.00000
2855.00000 775.00000
2928.00000 701.00000
2990.00000 968.00000
3144.00000 937.00000
2868.00000 1253.00000
2577.00000 1067.00000
2243.00000 1379.00000
IMAGE=E:\Documents and Settings\UTENTE\Desktop\nuovo tps\dorsale\NC_Dor31189Un.JPG
ID=170 
SCALE=0.017343
LM=20
102.00000 951.00000
2195.00000 547.00000
2130.00000 473.00000
2367.00000 277.00000
2838.00000 234.00000
3645.00000 713.00000
3546.00000 1870.00000
2631.00000 2163.00000
2218.00000 2022.00000
2004.00000 1733.00000
2053.00000 1650.00000
2371.00000 769.00000
2573.00000 985.00000
2825.00000 824.00000
2911.00000 738.00000
3024.00000 1057.00000
3119.00000 1059.00000
2888.00000 1366.00000
2577.00000 1158.00000
2189.00000 1472.00000
IMAGE=E:\Documents and Settings\UTENTE\Desktop\nuovo tps\dorsale\NC_Dor31190Un.JPG
ID=171 
SCALE=0.017343
LM=20
326.00000 987.00000
2224.00000 621.00000
2205.00000 506.00000
2446.00000 321.00000
2846.00000 277.00000
3608.00000 734.00000
3575.00000 1749.00000
2692.00000 2096.00000
2306.00000 1987.00000
2100.00000 1739.00000
2140.00000 1640.00000
2324.00000 803.00000
2617.00000 1011.00000
2792.00000 861.00000
2941.00000 761.00000
3120.00000 1031.00000
3197.00000 1028.00000
2976.00000 1349.00000
2652.00000 1196.00000
2160.00000 1408.00000
IMAGE=E:\Documents and Settings\UTENTE\Desktop\nuovo tps\dorsale\NC_Dor31191Un.JPG
ID=172 
SCALE=0.017343
LM=20
71.00000 1121.00000
2193.00000 659.00000
2165.00000 503.00000
2459.00000 270.00000
2859.00000 223.00000
3725.00000 768.00000
3679.00000 1818.00000
2716.00000 2245.00000
2274.00000 2119.00000
2111.00000 1826.00000
2142.00000 1755.00000
2364.00000 836.00000
2588.00000 1142.00000
2896.00000 901.00000
2979.00000 813.00000
3033.00000 1112.00000
3168.00000 1112.00000
3027.00000 1411.00000
2688.00000 1242.00000
2277.00000 1556.00000
IMAGE=E:\Documents and Settings\UTENTE\Desktop\nuovo tps\dorsale\NC_Dor31192Un.JPG
ID=173 
SCALE=0.017343
LM=20
312.00000 804.00000
2435.00000 477.00000
2443.00000 302.00000
2546.00000 231.00000
2963.00000 217.00000
3946.00000 630.00000
3921.00000 1792.00000
2950.00000 2066.00000
2519.00000 1968.00000
2284.00000 1712.00000
2365.00000 1589.00000
2497.00000 680.00000
2793.00000 986.00000
3215.00000 678.00000
3355.00000 554.00000
3450.00000 893.00000
3550.00000 887.00000
3261.00000 1220.00000
2733.00000 1052.00000
2460.00000 1357.00000
IMAGE=E:\Documents and Settings\UTENTE\Desktop\nuovo tps\dorsale\NC_Dor3351Un.JPG
ID=174 
SCALE=0.017343
LM=20
470.00000 1322.00000
2491.00000 758.00000
2412.00000 637.00000
2662.00000 396.00000
3072.00000 315.00000
3978.00000 750.00000
3993.00000 1837.00000
3124.00000 2260.00000
2678.00000 2200.00000
2447.00000 2008.00000
2501.00000 1887.00000
2504.00000 1029.00000
2950.00000 1214.00000
3192.00000 1019.00000
3315.00000 927.00000
3420.00000 1236.00000
3550.00000 1237.00000
3351.00000 1508.00000
2951.00000 1288.00000
2473.00000 1613.00000
IMAGE=E:\Documents and Settings\UTENTE\Desktop\nuovo tps\dorsale\NC_Dor7316Un.JPG
ID=175 
SCALE=0.017343
LM=20
334.00000 1155.00000
2493.00000 661.00000
2448.00000 495.00000
2682.00000 299.00000
3115.00000 257.00000
4029.00000 649.00000
4049.00000 1775.00000
3082.00000 2187.00000
2636.00000 2147.00000
2442.00000 1927.00000
2479.00000 1818.00000
2765.00000 793.00000
2937.00000 1172.00000
3299.00000 917.00000
3408.00000 832.00000
3528.00000 1164.00000
3677.00000 1156.00000
3391.00000 1461.00000
2935.00000 1194.00000
2591.00000 1601.00000
IMAGE=E:\Documents and Settings\UTENTE\Desktop\nuovo tps\dorsale\NC_Dor8159Un.JPG
ID=176 
SCALE=0.017343
LM=20
249.00000 966.00000
2323.00000 698.00000
2307.00000 573.00000
2530.00000 384.00000
3065.00000 340.00000
3809.00000 899.00000
3582.00000 2122.00000
2727.00000 2372.00000
2129.00000 2102.00000
2095.00000 1943.00000
2140.00000 1849.00000
2371.00000 939.00000
2697.00000 1276.00000
3023.00000 1082.00000
3121.00000 989.00000
3217.00000 1375.00000
3340.00000 1386.00000
3069.00000 1644.00000
2705.00000 1334.00000
2151.00000 1556.00000
IMAGE=E:\Documents and Settings\UTENTE\Desktop\nuovo tps\dorsale\NC_Dor12593M.JPG
ID=177 
SCALE=0.017343
LM=20
480.00000 1229.00000
2615.00000 713.00000
2569.00000 640.00000
2698.00000 461.00000
3126.00000 409.00000
3976.00000 763.00000
3988.00000 1673.00000
3314.00000 2044.00000
2676.00000 1983.00000
2563.00000 1792.00000
2617.00000 1720.00000
2643.00000 932.00000
2962.00000 1101.00000
3052.00000 969.00000
3242.00000 861.00000
3387.00000 1091.00000
3497.00000 1083.00000
3307.00000 1341.00000
2970.00000 1206.00000
2572.00000 1477.00000
IMAGE=E:\Documents and Settings\UTENTE\Desktop\nuovo tps\dorsale\NC_Dor14596Un.JPG
ID=178 
SCALE=0.017343
LM=20
854.00000 1256.00000
2436.00000 865.00000
2422.00000 826.00000
2624.00000 598.00000
2926.00000 559.00000
3595.00000 742.00000
3649.00000 1800.00000
2924.00000 2023.00000
2623.00000 1968.00000
2423.00000 1786.00000
2436.00000 1686.00000
2516.00000 996.00000
2750.00000 1197.00000
2927.00000 1019.00000
3045.00000 927.00000
3109.00000 1205.00000
3211.00000 1167.00000
3049.00000 1439.00000
2747.00000 1263.00000
2423.00000 1503.00000
IMAGE=E:\Documents and Settings\UTENTE\Desktop\nuovo tps\dorsale\NC_Dor2450Un.JPG
ID=179 
SCALE=0.017343
LM=20
238.00000 933.00000
2274.00000 521.00000
2270.00000 481.00000
2475.00000 241.00000
2875.00000 200.00000
3713.00000 613.00000
3681.00000 1726.00000
2782.00000 2043.00000
2382.00000 1942.00000
2190.00000 1705.00000
2214.00000 1588.00000
2318.00000 719.00000
2656.00000 932.00000
2996.00000 714.00000
2867.00000 663.00000
3148.00000 914.00000
3208.00000 903.00000
2995.00000 1237.00000
2657.00000 1097.00000
2184.00000 1354.00000
IMAGE=E:\Documents and Settings\UTENTE\Desktop\nuovo tps\dorsale\NC_Dor31185Un.JPG
ID=180 
SCALE=0.017343
LM=20
1393.00000 1096.00000
2472.00000 871.00000
2467.00000 819.00000
2606.00000 722.00000
2914.00000 677.00000
3406.00000 822.00000
3409.00000 1486.00000
2852.00000 1638.00000
2563.00000 1569.00000
2435.00000 1460.00000
2440.00000 1430.00000
2498.00000 969.00000
2663.00000 1087.00000
2836.00000 954.00000
2944.00000 891.00000
2853.00000 1113.00000
3013.00000 1121.00000
2840.00000 1302.00000
2681.00000 1175.00000
2383.00000 1294.00000
IMAGE=E:\Documents and Settings\UTENTE\Desktop\nuovo tps\dorsale\NC_Dor11807Un.JPG
ID=181 
SCALE=0.017343
LM=20
262.00000 1646.00000
2377.00000 987.00000
2350.00000 874.00000
2548.00000 628.00000
3089.00000 532.00000
4021.00000 909.00000
4093.00000 2082.00000
3074.00000 2564.00000
2593.00000 2492.00000
2378.00000 2232.00000
2412.00000 2150.00000
2396.00000 1234.00000
2830.00000 1430.00000
3005.00000 1231.00000
3089.00000 1120.00000
3241.00000 1404.00000
3374.00000 1363.00000
3232.00000 1656.00000
2836.00000 1505.00000
2424.00000 1881.00000
IMAGE=E:\Documents and Settings\UTENTE\Desktop\nuovo tps\dorsale\PA_Dor138Un.jpg
ID=182 
SCALE=0.014824
LM=20
652.00000 1888.00000
2265.00000 1529.00000
2253.00000 1424.00000
2436.00000 1221.00000
2855.00000 1083.00000
3682.00000 1266.00000
3741.00000 2408.00000
2863.00000 2623.00000
2374.00000 2524.00000
2275.00000 2428.00000
2288.00000 2323.00000
2315.00000 1675.00000
2628.00000 1818.00000
2769.00000 1698.00000
2918.00000 1597.00000
2974.00000 1856.00000
3098.00000 1841.00000
2848.00000 2098.00000
2620.00000 1914.00000
2261.00000 2150.00000
IMAGE=E:\Documents and Settings\UTENTE\Desktop\nuovo tps\dorsale\PA_Dor96Un.jpg
ID=183 
SCALE=0.014824
LM=20
432.00000 1766.00000
2337.00000 1303.00000
2280.00000 1195.00000
2441.00000 1013.00000
2804.00000 915.00000
3682.00000 1121.00000
3724.00000 2266.00000
2877.00000 2536.00000
2412.00000 2426.00000
2321.00000 2298.00000
2372.00000 2187.00000
2467.00000 1448.00000
2684.00000 1661.00000
2921.00000 1421.00000
3011.00000 1339.00000
3027.00000 1616.00000
3111.00000 1589.00000
2986.00000 1845.00000
2737.00000 1746.00000
2528.00000 2058.00000
IMAGE=E:\Documents and Settings\UTENTE\Desktop\nuovo tps\dorsale\PA_DorAnonUn.jpg
ID=184 
SCALE=0.014824
LM=20
158.00000 469.00000
1192.00000 219.00000
1159.00000 178.00000
1256.00000 83.00000
1446.00000 43.00000
1868.00000 182.00000
1903.00000 742.00000
1510.00000 925.00000
1250.00000 863.00000
1172.00000 751.00000
1198.00000 720.00000
1312.00000 280.00000
1407.00000 402.00000
1511.00000 301.00000
1577.00000 258.00000
1642.00000 374.00000
1710.00000 364.00000
1601.00000 512.00000
1431.00000 466.00000
1284.00000 645.00000
IMAGE=E:\Documents and Settings\UTENTE\Desktop\nuovo tps\dorsale\RO_Dor42F.jpg
ID=185 
SCALE=0.034167
LM=20
254.00000 511.00000
1245.00000 369.00000
1223.00000 324.00000
1316.00000 247.00000
1505.00000 220.00000
1908.00000 359.00000
1900.00000 922.00000
1343.00000 973.00000
1219.00000 874.00000
1206.00000 846.00000
1209.00000 815.00000
1335.00000 437.00000
1437.00000 541.00000
1523.00000 477.00000
1581.00000 442.00000
1622.00000 564.00000
1684.00000 548.00000
1607.00000 665.00000
1430.00000 603.00000
1279.00000 746.00000
IMAGE=E:\Documents and Settings\UTENTE\Desktop\nuovo tps\dorsale\RO_Dor37Un.jpg
ID=186 
SCALE=0.034167
LM=20
245.00000 591.00000
1254.00000 397.00000
1245.00000 343.00000
1336.00000 254.00000
1531.00000 235.00000
1943.00000 337.00000
1947.00000 955.00000
1530.00000 1073.00000
1307.00000 1006.00000
1222.00000 902.00000
1232.00000 848.00000
1282.00000 466.00000
1458.00000 566.00000
1524.00000 497.00000
1618.00000 456.00000
1634.00000 582.00000
1712.00000 566.00000
1625.00000 681.00000
1451.00000 619.00000
1270.00000 775.00000
IMAGE=E:\Documents and Settings\UTENTE\Desktop\nuovo tps\dorsale\RO_Dor41Un.jpg
ID=187 
SCALE=0.034167
LM=20
132.00000 671.00000
1060.00000 453.00000
1023.00000 392.00000
1139.00000 307.00000
1342.00000 277.00000
1754.00000 392.00000
1758.00000 988.00000
1333.00000 1099.00000
1107.00000 1042.00000
1025.00000 949.00000
1060.00000 897.00000
1086.00000 538.00000
1240.00000 625.00000
1337.00000 529.00000
1374.00000 492.00000
1419.00000 628.00000
1460.00000 623.00000
1335.00000 738.00000
1239.00000 666.00000
1061.00000 805.00000
IMAGE=E:\Documents and Settings\UTENTE\Desktop\nuovo tps\dorsale\SP_Dor1597Un.JPG
ID=188 
SCALE=0.032041
LM=20
60.00000 718.00000
1164.00000 486.00000
1140.00000 414.00000
1264.00000 326.00000
1472.00000 282.00000
1940.00000 437.00000
1949.00000 1025.00000
1453.00000 1183.00000
1256.00000 1146.00000
1133.00000 1048.00000
1153.00000 1000.00000
1220.00000 581.00000
1378.00000 708.00000
1482.00000 590.00000
1542.00000 553.00000
1603.00000 695.00000
1662.00000 693.00000
1561.00000 843.00000
1399.00000 755.00000
1188.00000 902.00000
IMAGE=E:\Documents and Settings\UTENTE\Desktop\nuovo tps\dorsale\SP_Dor7176Un.JPG
ID=189 
SCALE=0.032051
