# Supplementary material for: Intra- and Interspecific Interactions as Proximate Determinants of Sexual Dimorphism and Allometric Trajectories in the Bottlenose Dolphin Tursiops truncatus (Cetacea, Odontoceti, Delphinidae)
Source: PLoS One. 2016 Oct 20;11(10):e0164287. doi: 10.1371/journal.pone.0164287 (PMC5072710; doi:10.1371/journal.pone.0164287)
Supplement: S1 Dataset — (ZIP) [file pone.0164287.s002.zip › TPS/left_Mandibola.TPS]

LM=8
1052.00000 882.00000
1129.00000 913.00000
2383.00000 914.00000
3337.00000 1095.00000
3490.00000 875.00000
3524.00000 687.00000
3372.00000 548.00000
2385.00000 630.00000
IMAGE=COBaltMes27Fl.JPG
@ID=0 
SCALE=0.018923
LM=8
733.00000 937.00000
947.00000 966.00000
2273.00000 966.00000
3284.00000 1060.00000
3477.00000 848.00000
3507.00000 632.00000
3363.00000 516.00000
2276.00000 643.00000
IMAGE=COBaltMes15Unl.JPG
@ID=1 
SCALE=0.016484
LM=8
245.00000 810.00000
402.00000 860.00000
2242.00000 916.00000
3699.00000 1165.00000
3842.00000 930.00000
3939.00000 613.00000
3720.00000 396.00000
2257.00000 513.00000
IMAGE=COBaltMes23Unl.JPG
@ID=2 
SCALE=0.013186
LM=8
877.00000 1196.00000
904.00000 1220.00000
2536.00000 1226.00000
3960.00000 1335.00000
4016.00000 1156.00000
4011.00000 903.00000
3828.00000 764.00000
2537.00000 983.00000
IMAGE=COBaltMessx11Unl.JPG
@ID=3 
SCALE=0.011598
LM=8
50.00000 561.00000
112.00000 636.00000
2202.00000 725.00000
3578.00000 1039.00000
3972.00000 772.00000
3994.00000 481.00000
3826.00000 313.00000
2226.00000 286.00000
IMAGE=KIBaltMes2003Unl.JPG
@ID=4 
SCALE=0.012250
LM=8
142.00000 689.00000
263.00000 758.00000
2160.00000 731.00000
3540.00000 1062.00000
3805.00000 826.00000
3863.00000 579.00000
3675.00000 294.00000
2155.00000 344.00000
IMAGE=KIBaltMes2031Unl.JPG
@ID=5 
SCALE=0.012097
LM=8
508.00000 1435.00000
610.00000 1480.00000
2220.00000 1543.00000
3528.00000 1907.00000
3845.00000 1688.00000
3949.00000 1434.00000
3676.00000 1154.00000
2236.00000 1174.00000
IMAGE=BENortMessx1517CMl.JPG
@ID=6 
SCALE=0.021929
LM=8
365.00000 1007.00000
630.00000 1200.00000
2295.00000 1663.00000
3705.00000 2192.00000
3952.00000 1894.00000
4117.00000 1625.00000
3947.00000 1395.00000
2417.00000 1223.00000
IMAGE=BENortMessx16357Ml.JPG
@ID=7 
SCALE=0.021929
LM=8
137.00000 460.00000
319.00000 700.00000
2331.00000 1507.00000
3592.00000 2343.00000
3972.00000 2118.00000
4180.00000 1762.00000
4082.00000 1433.00000
2554.00000 949.00000
IMAGE=BENortMessx17494Ml.JPG
@ID=8 
SCALE=0.021929
LM=8
174.00000 1250.00000
272.00000 1289.00000
2082.00000 1317.00000
3450.00000 1602.00000
3785.00000 1288.00000
3817.00000 960.00000
3594.00000 766.00000
2087.00000 880.00000
IMAGE=BENortMessx20138Ml.JPG
@ID=9 
SCALE=0.021929
LM=8
812.00000 941.00000
915.00000 950.00000
2287.00000 981.00000
3304.00000 1099.00000
3433.00000 937.00000
3349.00000 852.00000
3255.00000 607.00000
2292.00000 655.00000
IMAGE=NCNorMest5873Ml.JPG
@ID=10 
SCALE=0.017543
LM=8
794.00000 1330.00000
820.00000 1366.00000
2066.00000 1518.00000
2963.00000 1821.00000
3027.00000 1636.00000
3070.00000 1455.00000
2957.00000 1303.00000
2098.00000 1257.00000
IMAGE=NCNortMes16162Ml.JPG
@ID=11 
SCALE=0.017543
LM=8
793.00000 1191.00000
868.00000 1219.00000
2286.00000 1103.00000
3201.00000 1208.00000
3391.00000 974.00000
3437.00000 770.00000
3254.00000 598.00000
2257.00000 757.00000
IMAGE=NCNortMes19799Ml.JPG
@ID=12 
SCALE=0.017543
LM=8
1268.00000 913.00000
1299.00000 955.00000
2036.00000 900.00000
2597.00000 946.00000
2599.00000 873.00000
2615.00000 788.00000
2565.00000 702.00000
2024.00000 743.00000
IMAGE=NCNortMes19872Ml.JPG
@ID=13 
SCALE=0.017543
LM=8
613.00000 1019.00000
698.00000 1065.00000
2069.00000 1119.00000
3005.00000 1331.00000
3247.00000 1129.00000
3296.00000 862.00000
3144.00000 719.00000
2081.00000 791.00000
IMAGE=NCNortMes28061Ml.JPG
@ID=14 
SCALE=0.017543
LM=8
923.00000 1481.00000
996.00000 1532.00000
2351.00000 1680.00000
3273.00000 1958.00000
3486.00000 1774.00000
3561.00000 1585.00000
3401.00000 1387.00000
2384.00000 1394.00000
IMAGE=NCNortMes933Ml.JPG
@ID=15
SCALE=0.017543 
LM=8
1304.00000 1189.00000
1414.00000 1213.00000
2749.00000 1297.00000
3885.00000 1665.00000
4068.00000 1461.00000
4138.00000 1204.00000
3929.00000 1002.00000
2768.00000 1005.00000
IMAGE=NCNortMessx1466Ml.JPG
@ID=16 
SCALE=0.017543
LM=8
1434.00000 1163.00000
1481.00000 1185.00000
2575.00000 1222.00000
3270.00000 1291.00000
3347.00000 1200.00000
3374.00000 1045.00000
3229.00000 910.00000
2585.00000 991.00000
IMAGE=NCNortMessx15383Ml.JPG
@ID=17 
SCALE=0.017543
LM=8
120.00000 1086.00000
240.00000 1131.00000
2066.00000 1340.00000
3328.00000 1802.00000
3768.00000 1493.00000
3836.00000 1095.00000
3616.00000 858.00000
2123.00000 865.00000
IMAGE=NCNortMessx16455Ml.JPG
@ID=18 
SCALE=0.017543
LM=8
1044.00000 1494.00000
1061.00000 1493.00000
2217.00000 1487.00000
3146.00000 1647.00000
3190.00000 1519.00000
3220.00000 1341.00000
3053.00000 1195.00000
2217.00000 1273.00000
IMAGE=NCNortMessx2247Ml.JPG
@ID=19 
SCALE=0.017543
LM=8
514.00000 1007.00000
591.00000 1049.00000
2315.00000 1247.00000
3703.00000 1747.00000
4004.00000 1402.00000
4044.00000 1079.00000
3826.00000 873.00000
2364.00000 840.00000
IMAGE=NCNortMessx31193Ml.JPG
@ID=20 
SCALE=0.017543
LM=8
255.00000 1029.00000
368.00000 1100.00000
2040.00000 1440.00000
3552.00000 2030.00000
3794.00000 1758.00000
3911.00000 1383.00000
3706.00000 1122.00000
2132.00000 979.00000
IMAGE=NCNortMessx7651Ml.JPG
@ID=21 
SCALE=0.017543
LM=8
841.00000 1135.00000
952.00000 1221.00000
2532.00000 1368.00000
3641.00000 1700.00000
3795.00000 1530.00000
3894.00000 1297.00000
3644.00000 1047.00000
2565.00000 1018.00000
IMAGE=NCNortMessx7893Ml.JPG
@ID=22 
SCALE=0.017543
LM=8
347.00000 351.00000
503.00000 547.00000
1953.00000 1227.00000
3531.00000 2272.00000
3889.00000 2077.00000
4101.00000 1809.00000
3999.00000 1481.00000
2144.00000 829.00000
IMAGE=BENortMessx1517DFl.JPG
@ID=23 
SCALE=0.016189
LM=8
50.00000 301.00000
198.00000 393.00000
2099.00000 1322.00000
3604.00000 2407.00000
3983.00000 2180.00000
4214.00000 1902.00000
4053.00000 1531.00000
2328.00000 852.00000
IMAGE=BENortMessx1517EFl.JPG
@ID=24 
SCALE=0.016189
LM=8
281.00000 925.00000
367.00000 1008.00000
2151.00000 1183.00000
3530.00000 1634.00000
3818.00000 1365.00000
3903.00000 1037.00000
3708.00000 739.00000
2196.00000 721.00000
IMAGE=BENortMessx20139Fl.JPG
@ID=25 
SCALE=0.016189
LM=8
480.00000 884.00000
522.00000 920.00000
2442.00000 790.00000
3846.00000 1025.00000
4025.00000 741.00000
4124.00000 354.00000
3903.00000 188.00000
2415.00000 325.00000
IMAGE=CONortMes301Fl.JPG
@ID=26 
SCALE=0.013333
LM=8
1224.00000 987.00000
1238.00000 995.00000
2278.00000 959.00000
3133.00000 1021.00000
3172.00000 911.00000
3192.00000 735.00000
3061.00000 624.00000
2274.00000 777.00000
IMAGE=NCNortMes4900Fl.JPG
@ID=27 
SCALE=0.018017
LM=8
1057.00000 1111.00000
1085.00000 1134.00000
1954.00000 1040.00000
2918.00000 1107.00000
2946.00000 977.00000
2964.00000 838.00000
2842.00000 721.00000
1938.00000 858.00000
IMAGE=NCNortMessx1558Fl.JPG
@ID=28 
SCALE=0.018017
LM=8
358.00000 1157.00000
463.00000 1242.00000
2352.00000 1363.00000
3699.00000 1605.00000
3975.00000 1288.00000
4006.00000 979.00000
3798.00000 788.00000
2384.00000 918.00000
IMAGE=NCNortMessx16853Fl.JPG
@ID=29 
SCALE=0.018017
LM=8
433.00000 1329.00000
504.00000 1374.00000
2422.00000 1557.00000
3834.00000 1781.00000
3994.00000 1518.00000
4048.00000 1244.00000
3897.00000 1037.00000
2458.00000 1174.00000
IMAGE=NCNortMessx21227Fl.JPG
@ID=30 
SCALE=0.018017
LM=8
468.00000 1420.00000
554.00000 1487.00000
2489.00000 1519.00000
3839.00000 1680.00000
4065.00000 1395.00000
4112.00000 1060.00000
3938.00000 868.00000
2495.00000 1096.00000
IMAGE=NCNortMessx21349Fl.JPG
@ID=31 
SCALE=0.018017
LM=8
623.00000 1134.00000
723.00000 1182.00000
2416.00000 1325.00000
3791.00000 1713.00000
4091.00000 1421.00000
4129.00000 1142.00000
3903.00000 924.00000
2450.00000 940.00000
IMAGE=NCNortMessx2330Fl.JPG
@ID=32 
SCALE=0.018017
LM=8
283.00000 1309.00000
406.00000 1355.00000
2137.00000 1509.00000
3495.00000 1845.00000
3745.00000 1508.00000
3752.00000 1165.00000
3600.00000 986.00000
2172.00000 1106.00000
IMAGE=NCNortMessx27044Fl.JPG
@ID=33 
SCALE=0.018017
LM=8
456.00000 1406.00000
497.00000 1426.00000
2239.00000 1353.00000
3697.00000 1588.00000
3922.00000 1284.00000
3979.00000 929.00000
3747.00000 756.00000
2222.00000 932.00000
IMAGE=NCNortMessx2943Fl.JPG
@ID=34 
SCALE=0.018017
LM=8
555.00000 1640.00000
742.00000 1676.00000
2199.00000 1659.00000
3383.00000 1776.00000
3555.00000 1497.00000
3570.00000 1266.00000
3379.00000 1112.00000
2195.00000 1299.00000
IMAGE=NCNortMessx4515Fl.JPG
@ID=35 
SCALE=0.018017
LM=8
106.00000 1471.00000
164.00000 1542.00000
1866.00000 1423.00000
3516.00000 1710.00000
3764.00000 1359.00000
3832.00000 1085.00000
3612.00000 822.00000
1843.00000 1037.00000
IMAGE=NCNortMessx8164Fl.JPG
@ID=36 
SCALE=0.018017
LM=8
38.00000 409.00000
215.00000 521.00000
2283.00000 1453.00000
3523.00000 2336.00000
3965.00000 2149.00000
4128.00000 1888.00000
3966.00000 1507.00000
2526.00000 949.00000
IMAGE=BENortMessx17495Unl.JPG
@ID=37 
SCALE=0.016129
LM=8
1428.00000 1203.00000
1492.00000 1275.00000
2732.00000 1365.00000
3507.00000 1437.00000
3580.00000 1246.00000
3625.00000 1072.00000
3516.00000 916.00000
2756.00000 1051.00000
IMAGE=BENortMessx32434Unl.JPG
@ID=38 
SCALE=0.016129
LM=8
145.00000 770.00000
299.00000 841.00000
2375.00000 884.00000
3829.00000 1207.00000
4110.00000 883.00000
4238.00000 510.00000
4026.00000 283.00000
2391.00000 355.00000
IMAGE=CONortMes24Unl.JPG
@ID=39 
SCALE=0.011786
LM=8
410.00000 1485.00000
554.00000 1535.00000
2262.00000 1543.00000
3637.00000 1926.00000
4041.00000 1627.00000
4065.00000 1287.00000
3887.00000 1040.00000
2265.00000 1082.00000
IMAGE=COBaltMessx26Unl.JPG
@ID=40 
SCALE=0.019039
LM=8
235.00000 1698.00000
285.00000 1722.00000
2257.00000 1737.00000
3696.00000 1981.00000
4023.00000 1608.00000
4016.00000 1313.00000
3666.00000 1056.00000
2260.00000 1244.00000
IMAGE=KINortMessx1416Unl.JPG
@ID=41 
SCALE=0.015923
LM=8
672.00000 1063.00000
723.00000 1079.00000
2131.00000 1112.00000
3126.00000 1402.00000
3325.00000 1204.00000
3410.00000 952.00000
3208.00000 781.00000
2137.00000 815.00000
IMAGE=NCNortMes12597Unl.JPG
@ID=42 
SCALE=0.017533
LM=8
937.00000 1103.00000
1014.00000 1137.00000
2339.00000 1149.00000
3270.00000 1320.00000
3403.00000 1133.00000
3443.00000 945.00000
3306.00000 750.00000
2349.00000 842.00000
IMAGE=NCNortMes19837Unl.JPG
@ID=43 
SCALE=0.017533
LM=8
1072.00000 1152.00000
1099.00000 1181.00000
2261.00000 1126.00000
3145.00000 1242.00000
3221.00000 1082.00000
3258.00000 906.00000
3087.00000 742.00000
2254.00000 870.00000
IMAGE=NCNortMes23868Unl.JPG
@ID=44 
SCALE=0.017533
LM=8
726.00000 1207.00000
859.00000 1208.00000
2213.00000 1054.00000
3212.00000 1104.00000
3334.00000 842.00000
3371.00000 609.00000
3223.00000 473.00000
2175.00000 707.00000
IMAGE=NCNortMes26121Unl.JPG
@ID=45 
SCALE=0.017533
LM=8
911.00000 1038.00000
1086.00000 1051.00000
2310.00000 993.00000
3241.00000 1146.00000
3422.00000 908.00000
3432.00000 723.00000
3302.00000 584.00000
2296.00000 723.00000
IMAGE=NCNortMes2725Unl.JPG
@ID=46 
SCALE=0.017533
LM=8
898.00000 1381.00000
1028.00000 1444.00000
2327.00000 1647.00000
3281.00000 2000.00000
3599.00000 1820.00000
3645.00000 1619.00000
3525.00000 1440.00000
2377.00000 1344.00000
IMAGE=NCNortMes3155Unl.JPG
@ID=47 
SCALE=0.017533
LM=8
1156.00000 754.00000
1224.00000 793.00000
2321.00000 852.00000
3076.00000 1028.00000
3209.00000 916.00000
3252.00000 749.00000
3123.00000 642.00000
2338.00000 638.00000
IMAGE=NCNortMes37957Unl.JPG
@ID=48 
SCALE=0.017533
LM=8
692.00000 1317.00000
778.00000 1314.00000
2134.00000 1133.00000
3120.00000 1228.00000
3281.00000 996.00000
3309.00000 779.00000
3131.00000 636.00000
2098.00000 850.00000
IMAGE=NCNortMes9128Unl.JPG
@ID=49 
SCALE=0.017533
LM=8
367.00000 1219.00000
465.00000 1286.00000
2254.00000 1525.00000
3680.00000 1988.00000
3940.00000 1718.00000
4068.00000 1364.00000
3847.00000 1103.00000
2320.00000 1064.00000
IMAGE=NCNortMessx2113Unl.JPG
@ID=50 
SCALE=0.017533
LM=8
725.00000 1117.00000
783.00000 1156.00000
1898.00000 1170.00000
2833.00000 1349.00000
2882.00000 1206.00000
2907.00000 1022.00000
2767.00000 888.00000
1906.00000 935.00000
IMAGE=NCNortMessx2484Unl.JPG
@ID=51 
SCALE=0.017533
LM=8
987.00000 1231.00000
991.00000 1249.00000
2305.00000 1348.00000
3230.00000 1607.00000
3386.00000 1402.00000
3422.00000 1245.00000
3292.00000 1076.00000
2323.00000 1090.00000
IMAGE=NCNortMessx2721Unl.JPG
@ID=52 
SCALE=0.017533
LM=8
707.00000 1257.00000
833.00000 1299.00000
2314.00000 1420.00000
3405.00000 1721.00000
3660.00000 1514.00000
3711.00000 1310.00000
3549.00000 1103.00000
2342.00000 1126.00000l
IMAGE=NCNortMessx31187Un.JPG
@ID=53 
SCALE=0.017533
LM=8
1011.00000 1249.00000
1093.00000 1285.00000
2508.00000 1300.00000
3546.00000 1580.00000
3708.00000 1358.00000
3752.00000 1147.00000
3564.00000 981.00000
2514.00000 1005.00000
IMAGE=NCNortMessx38137Unl.JPG
@ID=54 
SCALE=0.017533
LM=8
466.00000 1484.00000
520.00000 1510.00000
2218.00000 1496.00000
3763.00000 1727.00000
3963.00000 1455.00000
4035.00000 1158.00000
3828.00000 938.00000
2212.00000 1090.00000
IMAGE=NCNortMessx8161Unl.JPG
@ID=55 
SCALE=0.017533
LM=8
716.00000 1298.00000
783.00000 1350.00000
2373.00000 1336.00000
3851.00000 1460.00000
3960.00000 1231.00000
3992.00000 882.00000
3904.00000 696.00000
2367.00000 1000.00000
IMAGE=CAwMedMessx280Ml.JPG
@ID=56 
SCALE=0.016383
LM=8
352.00000 1109.00000
450.00000 1138.00000
2246.00000 858.00000
3417.00000 872.00000
3612.00000 578.00000
3575.00000 371.00000
3416.00000 223.00000
2199.00000 551.00000
IMAGE=GEwMedMessx50246Ml.JPG
@ID=57 
SCALE=0.019819
LM=8
437.00000 1059.00000
491.00000 1124.00000
2484.00000 863.00000
3567.00000 896.00000
3755.00000 613.00000
3772.00000 358.00000
3509.00000 213.00000
2439.00000 512.00000
IMAGE=GEwMedMessx57160Ml.JPG
@ID=58 
SCALE=0.019819
LM=8
520.00000 756.00000
544.00000 771.00000
1224.00000 782.00000
1701.00000 844.00000
1797.00000 744.00000
1807.00000 639.00000
1721.00000 565.00000
1229.00000 644.00000
IMAGE=MIwMedMes7279Ml.JPG
@ID=59 
SCALE=0.033040
LM=8
1051.00000 930.00000
1098.00000 958.00000
2406.00000 939.00000
3407.00000 1079.00000
3537.00000 868.00000
3562.00000 658.00000
3407.00000 532.00000
2402.00000 631.00000
IMAGE=NCwMedMes5072Ml.JPG
@ID=60 
SCALE=0.018217
LM=8
591.00000 279.00000
601.00000 284.00000
1174.00000 340.00000
1621.00000 398.00000
1647.00000 334.00000
1656.00000 238.00000
1582.00000 179.00000
1187.00000 234.00000
IMAGE=ROwMedMes30Ml.jpg
@ID=61 
SCALE=0.032623
LM=8
307.00000 668.00000
319.00000 687.00000
1088.00000 698.00000
1602.00000 779.00000
1651.00000 674.00000
1669.00000 572.00000
1604.00000 485.00000
1092.00000 567.00000
IMAGE=ROwMedMes44Ml.jpg
@ID=62 
SCALE=0.033009
LM=8
399.00000 688.00000
438.00000 702.00000
1152.00000 745.00000
1635.00000 863.00000
1693.00000 778.00000
1718.00000 661.00000
1675.00000 589.00000
1161.00000 617.00000
IMAGE=ROwMedMes45Ml.jpg
@ID=63 
SCALE=0.033009
LM=8
447.00000 289.00000
454.00000 295.00000
1183.00000 367.00000
1672.00000 492.00000
1736.00000 388.00000
1753.00000 276.00000
1716.00000 201.00000
1201.00000 229.00000
IMAGE=ROwMedMes46Ml.jpg
@ID=64 
SCALE=0.032735
LM=8
294.00000 630.00000
314.00000 644.00000
1061.00000 621.00000
1654.00000 673.00000
1693.00000 554.00000
1693.00000 429.00000
1613.00000 359.00000
1058.00000 462.00000
IMAGE=SPwMedMes13350Ml.JPG
@ID=65 
SCALE=0.032252
LM=8
132.00000 849.00000
146.00000 872.00000
795.00000 905.00000
1559.00000 959.00000
1627.00000 845.00000
1647.00000 689.00000
1568.00000 600.00000
801.00000 782.00000
IMAGE=SPwMedMessx12604Ml.JPG
@ID=66 
SCALE=0.032252
LM=8
476.00000 1559.00000
545.00000 1580.00000
2070.00000 1476.00000
3297.00000 1569.00000
3363.00000 1361.00000
3394.00000 1157.00000
3182.00000 963.00000
2047.00000 1215.00000
IMAGE=GewMedMessx36405Fl.JPG
@ID=67 
SCALE=0.016218
LM=8
460.00000 1059.00000
541.00000 1102.00000
2316.00000 950.00000
3554.00000 990.00000
3734.00000 687.00000
3755.00000 447.00000
3466.00000 287.00000
2285.00000 601.00000
IMAGE=GEwMedMessx48564Fl.JPG
@ID=68 
SCALE=0.016218
LM=8
149.00000 617.00000
167.00000 668.00000
2194.00000 928.00000
3482.00000 1191.00000
3723.00000 919.00000
3745.00000 711.00000
3642.00000 521.00000
2235.00000 575.00000
IMAGE=GEwMedMessx48569Fl.JPG
@ID=69 
SCALE=0.016218
LM=8
502.00000 832.00000
547.00000 858.00000
2444.00000 813.00000
3735.00000 884.00000
3834.00000 653.00000
3898.00000 374.00000
3613.00000 216.00000
2433.00000 433.00000
IMAGE=GEwMedMessx50249Fl.JPG
@ID=70 
SCALE=0.016218
LM=8
145.00000 680.00000
202.00000 727.00000
2254.00000 1033.00000
3686.00000 1412.00000
3904.00000 1140.00000
3954.00000 843.00000
3803.00000 598.00000
2316.00000 595.00000
IMAGE=GEwMedMessx50250Fl.JPG
@ID=71 
SCALE=0.016218
LM=8
383.00000 736.00000
407.00000 753.00000
1098.00000 777.00000
1633.00000 853.00000
1693.00000 757.00000
1709.00000 668.00000
1633.00000 563.00000
1104.00000 640.00000
IMAGE=ROwMedMes39Fl.jpg
@ID=72 
SCALE=0.032635
LM=8
310.00000 641.00000
322.00000 657.00000
1030.00000 664.00000
1441.00000 703.00000
1500.00000 614.00000
1504.00000 519.00000
1455.00000 452.00000
1032.00000 530.00000
IMAGE=SPwMedMes13348Fl.JPG
@ID=73 
SCALE=0.032655
LM=8
545.00000 624.00000
587.00000 669.00000
2206.00000 746.00000
3445.00000 949.00000
3681.00000 729.00000
3699.00000 527.00000
3543.00000 319.00000
2221.00000 430.00000
IMAGE=GEwMedMessx36410Unl.JPG
@ID=74 
SCALE=0.019831
LM=8
269.00000 1151.00000
365.00000 1187.00000
2172.00000 1054.00000
3471.00000 1191.00000
3662.00000 889.00000
3670.00000 687.00000
3433.00000 533.00000
2148.00000 749.00000
IMAGE=GEwMedMessx36412Unl.JPG
@ID=75 
SCALE=0.019831
LM=8
36.00000 249.00000
51.00000 341.00000
2194.00000 1222.00000
3479.00000 2041.00000
3917.00000 1872.00000
4124.00000 1634.00000
3966.00000 1290.00000
2386.00000 778.00000
IMAGE=GEwMedMessx36413Unl.JPG
@ID=76 
SCALE=0.019831
LM=8
332.00000 680.00000
376.00000 712.00000
1062.00000 744.00000
1622.00000 855.00000
1698.00000 749.00000
1729.00000 634.00000
1660.00000 549.00000
1071.00000 597.00000
IMAGE=ROwMedMes43Unl.jpg
@ID=77 
SCALE=0.033077
LM=8
300.00000 628.00000
323.00000 650.00000
1082.00000 616.00000
1574.00000 669.00000
1627.00000 574.00000
1643.00000 469.00000
1577.00000 383.00000
1079.00000 479.00000
IMAGE=SPwMedMes16573Unl.JPG
@ID=78 
SCALE=0.032009
LM=8
417.00000 624.00000
428.00000 635.00000
1035.00000 641.00000
1408.00000 692.00000
1461.00000 614.00000
1486.00000 530.00000
1414.00000 467.00000
1037.00000 531.00000
IMAGE=SPwMedMes16606Unl.JPG
@ID=79 
SCALE=0.032009
LM=8
286.00000 829.00000
329.00000 847.00000
1061.00000 865.00000
1682.00000 965.00000
1752.00000 861.00000
1753.00000 747.00000
1634.00000 641.00000
1066.00000 736.00000
IMAGE=SPwMedMessx17833Unl.JPG
@ID=80 
SCALE=0.032009
LM=8
553.00000 523.00000
578.00000 541.00000
1281.00000 584.00000
1719.00000 651.00000
1817.00000 564.00000
1834.00000 454.00000
1755.00000 378.00000
1295.00000 442.00000
IMAGE=FCeMedMesER01Ml.JPG
@ID=81 
SCALE=0.034669
LM=8
633.00000 719.00000
674.00000 725.00000
1320.00000 687.00000
1745.00000 715.00000
1832.00000 615.00000
1826.00000 524.00000
1747.00000 457.00000
1314.00000 548.00000
IMAGE=FCeMedMesER05Ml.JPG
@ID=82 
SCALE=0.033994
LM=8
309.00000 617.00000
331.00000 632.00000
1026.00000 685.00000
1555.00000 743.00000
1630.00000 652.00000
1623.00000 534.00000
1529.00000 488.00000
1036.00000 559.00000
IMAGE=FCeMedMesMA03Ml.JPG
@ID=83 
SCALE=0.034821
LM=8
522.00000 424.00000
539.00000 441.00000
1281.00000 552.00000
1795.00000 604.00000
1847.00000 528.00000
1871.00000 388.00000
1793.00000 346.00000
1302.00000 409.00000
IMAGE=FCeMedMesVE01Ml.JPG
@ID=84 
SCALE=0.034430
LM=8
277.00000 368.00000
314.00000 397.00000
994.00000 430.00000
1513.00000 509.00000
1580.00000 407.00000
1597.00000 295.00000
1533.00000 225.00000
1001.00000 292.00000
IMAGE=MIeMedMes4900Ml.JPG
@ID=85 
SCALE=0.032412
LM=8
118.00000 807.00000
168.00000 815.00000
1006.00000 783.00000
1726.00000 829.00000
1808.00000 687.00000
1814.00000 512.00000
1705.00000 428.00000
1003.00000 598.00000
IMAGE=MIeMedMessx6694Ml.JPG
@ID=86 
SCALE=0.032412
LM=8
1324.00000 1206.00000
1346.00000 1228.00000
2401.00000 1328.00000
2803.00000 1380.00000
2862.00000 1320.00000
2897.00000 1195.00000
2835.00000 1069.00000
2420.00000 1108.00000
IMAGE=PAeMedMes162Ml.jpg
@ID=87 
SCALE=0.014533
LM=8
801.00000 1025.00000
869.00000 1055.00000
2327.00000 1099.00000
3522.00000 1313.00000
3647.00000 1128.00000
3667.00000 910.00000
3544.00000 737.00000
2335.00000 869.00000
IMAGE=PAeMedMes164Ml.jpg
@ID=88 
SCALE=0.014533
LM=8
725.00000 1249.00000
796.00000 1313.00000
2342.00000 1391.00000
3383.00000 1579.00000
3586.00000 1369.00000
3640.00000 1092.00000
3532.00000 956.00000
2370.00000 1063.00000
IMAGE=PAeMedMes165Ml.jpg
@ID=89 
SCALE=0.014533
LM=8
525.00000 992.00000
576.00000 1036.00000
2324.00000 1151.00000
3486.00000 1359.00000
3672.00000 1148.00000
3729.00000 868.00000
3561.00000 683.00000
2347.00000 813.00000
IMAGE=PAeMedMes185Ml.jpg
@ID=90 
SCALE=0.014533
LM=8
333.00000 1256.00000
360.00000 1258.00000
1920.00000 1322.00000
3064.00000 1483.00000
3226.00000 1284.00000
3230.00000 1076.00000
3119.00000 907.00000
1930.00000 1059.00000
IMAGE=PAeMedMes71Ml.jpg
@ID=91 
SCALE=0.014533
LM=8
295.00000 1610.00000
367.00000 1663.00000
2217.00000 1861.00000
3681.00000 2180.00000
3832.00000 1925.00000
3891.00000 1618.00000
3768.00000 1417.00000
2264.00000 1471.00000
IMAGE=PAeMedMessx189Ml.jpg
@ID=92 
SCALE=0.014533
LM=8
394.00000 582.00000
417.00000 601.00000
1087.00000 621.00000
1579.00000 694.00000
1640.00000 609.00000
1666.00000 508.00000
1581.00000 428.00000
1094.00000 477.00000
IMAGE=FCeMedMesER03Fl.JPG
@ID=93 
SCALE=0.035180
LM=8
340.00000 930.00000
365.00000 943.00000
914.00000 898.00000
1524.00000 919.00000
1557.00000 819.00000
1570.00000 704.00000
1494.00000 634.00000
908.00000 789.00000
IMAGE=FCeMedMesER04Fl.JPG
@ID=94 
SCALE=0.034896
LM=8
544.00000 780.00000
581.00000 784.00000
1241.00000 677.00000
1760.00000 659.00000
1818.00000 554.00000
1806.00000 445.00000
1711.00000 389.00000
1223.00000 556.00000
IMAGE=FCeMedMesLILFl.JPG
@ID=95 
SCALE=0.034678
LM=8
341.00000 813.00000
370.00000 829.00000
1095.00000 854.00000
1568.00000 913.00000
1657.00000 816.00000
1658.00000 697.00000
1597.00000 620.00000
1104.00000 714.00000
IMAGE=FCeMedMesMA01Fl.JPG
@ID=96 
SCALE=0.034084
LM=8
480.00000 421.00000
532.00000 445.00000
1207.00000 517.00000
1703.00000 604.00000
1776.00000 499.00000
1788.00000 396.00000
1726.00000 330.00000
1226.00000 372.00000
IMAGE=MIeMedMes4919Fl.JPG
@ID=97 
SCALE=0.032892
LM=8
525.00000 1091.00000
561.00000 1108.00000
2241.00000 1138.00000
3409.00000 1250.00000
3550.00000 1008.00000
3579.00000 808.00000
3417.00000 655.00000
2252.00000 801.00000
IMAGE=PAeMedMes142Fl.jpg
@ID=98 
SCALE=0.014650
LM=8
773.00000 865.00000
878.00000 901.00000
2539.00000 1071.00000
3599.00000 1241.00000
3745.00000 1041.00000
3784.00000 788.00000
3663.00000 629.00000
2579.00000 721.00000
IMAGE=PAeMedMes95Fl.jpg
@ID=99 
SCALE=0.014650
LM=8
1229.00000 581.00000
1215.00000 588.00000
704.00000 589.00000
315.00000 633.00000
244.00000 557.00000
246.00000 493.00000
320.00000 421.00000
701.00000 503.00000
IMAGE=FCeMedMesncUnl.JPG
@ID=100 
SCALE=0.032241
LM=8
126.00000 803.00000
189.00000 786.00000
984.00000 716.00000
1636.00000 770.00000
1735.00000 611.00000
1741.00000 497.00000
1632.00000 399.00000
973.00000 553.00000
IMAGE=MIeMedMessx470Unl.JPG
@ID=101 
SCALE=0.029757
LM=8
312.00000 858.00000
377.00000 831.00000
1164.00000 718.00000
1778.00000 725.00000
1874.00000 574.00000
1863.00000 448.00000
1732.00000 379.00000
1145.00000 559.00000
IMAGE=MIeMedMessx4902Unl.JPG
@ID=102 
SCALE=0.029757
LM=8
451.00000 1145.00000
496.00000 1169.00000
2218.00000 1246.00000
3372.00000 1399.00000
3490.00000 1155.00000
3502.00000 884.00000
3394.00000 744.00000
2236.00000 907.00000
IMAGE=PAeMedMes184Unl.jpg
@ID=103 
SCALE=0.015131
LM=8
107.00000 1450.00000
158.00000 1499.00000
2008.00000 1734.00000
3284.00000 2079.00000
3403.00000 1841.00000
3450.00000 1586.00000
3344.00000 1370.00000
2061.00000 1348.00000
IMAGE=KIsAtlMessx2032Unl.JPG
@ID=104 
SCALE=0.012161
LM=8
781.00000 1517.00000
897.00000 1503.00000
2100.00000 946.00000
3152.00000 637.00000
3168.00000 412.00000
3087.00000 224.00000
2846.00000 160.00000
1980.00000 682.00000
IMAGE=NCwAtlMessx11764Fl.JPG
@ID=105 
SCALE=0.017985
LM=8
1162.00000 1111.00000
1254.00000 1161.00000
2529.00000 1170.00000
3341.00000 1299.00000
3522.00000 1102.00000
3534.00000 918.00000
3397.00000 790.00000
2535.00000 887.00000
IMAGE=NCePacMes24677Ml.JPG
@ID=106 
SCALE=0.017985
LM=8
691.00000 1333.00000
765.00000 1429.00000
2339.00000 1481.00000
3462.00000 1664.00000
3807.00000 1429.00000
3839.00000 1165.00000
3676.00000 933.00000
2355.00000 1126.00000
IMAGE=NCePacMessx24678Ml.JPG
@ID=107 
SCALE=0.017985
LM=8
651.00000 1047.00000
698.00000 1090.00000
2427.00000 1193.00000
3681.00000 1435.00000
3964.00000 1173.00000
4004.00000 902.00000
3833.00000 713.00000
2451.00000 841.00000
IMAGE=NCePacMessx24680Ml.JPG
@ID=108
SCALE=0.017985 
LM=8
1087.00000 1042.00000
1140.00000 1038.00000
2269.00000 949.00000
3135.00000 1117.00000
3296.00000 987.00000
3335.00000 807.00000
3217.00000 639.00000
2254.00000 735.00000
IMAGE=NCwPacMes32350Ml.JPG
@ID=109 
SCALE=0.017985
LM=8
767.00000 947.00000
822.00000 974.00000
2207.00000 925.00000
3199.00000 1071.00000
3380.00000 859.00000
3415.00000 666.00000
3276.00000 508.00000
2198.00000 651.00000
IMAGE=NCwPacMes32352Fl.JPG
@ID=110 
SCALE=0.017985
LM=8
365.00000 1051.00000
443.00000 1083.00000
2128.00000 1231.00000
3304.00000 1478.00000
3571.00000 1222.00000
3621.00000 1010.00000
3425.00000 788.00000
2149.00000 885.00000
IMAGE=NCwPacMessx32351Fl.JPG
@ID=111 
SCALE=0.017985
LM=8
453.00000 1322.00000
543.00000 1376.00000
2386.00000 1478.00000
3746.00000 1722.00000
4084.00000 1401.00000
4110.00000 1133.00000
3893.00000 953.00000
2410.00000 1063.00000
IMAGE=NCwsPaMessx12896Fl.JPG
@ID=112 
SCALE=0.017985
LM=8
667.00000 1377.00000
767.00000 1412.00000
2236.00000 1347.00000
3799.00000 1469.00000
3971.00000 1211.00000
4030.00000 947.00000
3815.00000 782.00000
2224.00000 1042.00000
IMAGE=NCwIndMessx21452Unl.JPG
@ID=113 
SCALE=0.017985
LM=8
898.00000 1013.00000
929.00000 1036.00000
2464.00000 1154.00000
3491.00000 1323.00000
3632.00000 1130.00000
3678.00000 880.00000
3542.00000 744.00000
2485.00000 858.00000
IMAGE=PAaquaMes146Ml.jpg
@ID=114 
SCALE=0.014647
LM=8
397.00000 2117.00000
491.00000 2189.00000
2341.00000 2286.00000
3730.00000 2622.00000
3985.00000 2404.00000
4051.00000 2114.00000
3836.00000 1830.00000
2363.00000 1872.00000
IMAGE=PAaquaMessx159Ml.jpg
@ID=115 
SCALE=0.014647
LM=8
928.00000 1140.00000
1012.00000 1170.00000
2440.00000 1065.00000
3530.00000 1090.00000
3634.00000 905.00000
3662.00000 684.00000
3416.00000 553.00000
2423.00000 777.00000
IMAGE=BEaquaMes20140Ml.JPG
@ID=116 
SCALE=0.016495
LM=8
184.00000 1536.00000
258.00000 1643.00000
2195.00000 1743.00000
3596.00000 1977.00000
3860.00000 1691.00000
3913.00000 1378.00000
3716.00000 1162.00000
2214.00000 1319.00000
IMAGE=BEaquaMessx18882Ml.JPG
@ID=117 
SCALE=0.016495
LM=8
491.00000 1115.00000
539.00000 1175.00000
2142.00000 1359.00000
3245.00000 1575.00000
3393.00000 1385.00000
3437.00000 1160.00000
3284.00000 965.00000
2181.00000 1038.00000
IMAGE=BEaquaMessx18883Fl.JPG
@ID=118 
SCALE=0.016495
LM=8
125.00000 1069.00000
241.00000 1182.00000
2259.00000 1278.00000
3751.00000 1470.00000
4055.00000 1197.00000
4108.00000 927.00000
3919.00000 696.00000
2275.00000 876.00000
IMAGE=BEaquaMessx20142Fl.JPG
@ID=119 
SCALE=0.016495
LM=8
544.00000 1451.00000
646.00000 1506.00000
2486.00000 1495.00000
3652.00000 1668.00000
3841.00000 1478.00000
3902.00000 1210.00000
3705.00000 1000.00000
2488.00000 1147.00000
IMAGE=BEaquaMessx17692Fl.JPG
@ID=120 
SCALE=0.016495
LM=8
560.00000 1161.00000
660.00000 1203.00000
2363.00000 1347.00000
3762.00000 1602.00000
3949.00000 1321.00000
3987.00000 1048.00000
3782.00000 853.00000
2394.00000 1030.00000
IMAGE=NCaquaMessx13190Ml.JPG
@ID=121 
SCALE=0.017201
LM=8
1106.00000 1149.00000
1177.00000 1189.00000
2440.00000 1161.00000
3409.00000 1324.00000
3530.00000 1169.00000
3581.00000 994.00000
3464.00000 821.00000
2436.00000 885.00000
IMAGE=NCaquaMes20295Fl.JPG
@ID=122 
SCALE=0.017201
LM=8
1120.00000 1129.00000
1188.00000 1139.00000
2320.00000 1056.00000
3139.00000 1125.00000
3209.00000 1006.00000
3234.00000 818.00000
3121.00000 692.00000
2308.00000 844.00000
IMAGE=NCaquaMes21331Fl.JPG
@ID=123 
SCALE=0.017201
LM=8
831.00000 1378.00000
932.00000 1445.00000
2189.00000 1461.00000
3084.00000 1599.00000
3177.00000 1467.00000
3224.00000 1298.00000
3104.00000 1109.00000
2195.00000 1193.00000
IMAGE=NCaquaMessx14595Fl.JPG
@ID=124 
SCALE=0.017201
LM=8
836.00000 1402.00000
917.00000 1426.00000
2240.00000 1566.00000
3172.00000 1808.00000
3308.00000 1666.00000
3401.00000 1431.00000
3289.00000 1266.00000
2278.00000 1243.00000
IMAGE=NCaquaMessx15384Fl.JPG
@ID=125 
SCALE=0.017201
LM=8
1051.00000 1339.00000
1166.00000 1292.00000
2440.00000 1271.00000
3530.00000 1386.00000
3560.00000 1276.00000
3653.00000 1061.00000
3528.00000 894.00000
2438.00000 997.00000
IMAGE=NCaquaMessx19785Fl.JPG
@ID=126 
SCALE=0.017201
LM=8
798.00000 1196.00000
878.00000 1262.00000
2325.00000 1298.00000
3286.00000 1407.00000
3404.00000 1209.00000
3423.00000 1030.00000
3290.00000 869.00000
2335.00000 971.00000
IMAGE=NCaquaMessx19827Fl.JPG
@ID=127 
SCALE=0.017201
LM=8
1798.00000 1282.00000
1827.00000 1277.00000
2537.00000 1223.00000
3044.00000 1281.00000
3042.00000 1241.00000
3107.00000 1134.00000
3021.00000 1033.00000
2531.00000 1095.00000
IMAGE=NCaquaMessx21420Unl.JPG
@ID=128 
SCALE=0.017201
LM=8
623.00000 1543.00000
704.00000 1583.00000
2555.00000 1609.00000
3789.00000 1715.00000
4014.00000 1523.00000
4048.00000 1212.00000
3844.00000 1062.00000
2561.00000 1249.00000
IMAGE=BEaquaMessx18492Unl.JPG
@ID=129 
SCALE=0.016720
LM=8
480.00000 1132.00000
554.00000 1189.00000
2076.00000 1257.00000
3139.00000 1621.00000
3315.00000 1361.00000
3416.00000 1111.00000
3249.00000 958.00000
2091.00000 935.00000
IMAGE=NC_Messx12593Ml.JPG
@ID=130 
SCALE=0.017348
LM=8
419.00000 646.00000
436.00000 668.00000
1141.00000 714.00000
1632.00000 819.00000
1720.00000 720.00000
1732.00000 608.00000
1669.00000 534.00000
1153.00000 582.00000
IMAGE=RO_Mes42Fl.jpg
@ID=131 
SCALE=0.033106
LM=8
1529.00000 832.00000
1610.00000 861.00000
2635.00000 923.00000
3544.00000 1009.00000
3621.00000 849.00000
3677.00000 650.00000
3565.00000 510.00000
2655.00000 672.00000
IMAGE=BE_Mes33385Unl.JPG
@ID=132 
SCALE=0.016444
LM=8
914.00000 879.00000
936.00000 925.00000
2684.00000 994.00000
3872.00000 1131.00000
4045.00000 958.00000
4065.00000 735.00000
3843.00000 529.00000
2708.00000 668.00000
IMAGE=BE_Messx40911Unl.JPG
@ID=133 
SCALE=0.016444
LM=8
863.00000 976.00000
917.00000 1008.00000
2491.00000 896.00000
3564.00000 960.00000
3756.00000 711.00000
3758.00000 476.00000
3582.00000 364.00000
2472.00000 594.00000
IMAGE=CA_Mes285Unl.JPG
@ID=134 
SCALE=0.016536
LM=8
119.00000 1048.00000
159.00000 1064.00000
1995.00000 1058.00000
3444.00000 1240.00000
3627.00000 1017.00000
3720.00000 697.00000
3461.00000 578.00000
1999.00000 721.00000
IMAGE=CA_Messx284Unl.JPG
@ID=135 
SCALE=0.016383
LM=8
749.00000 843.00000
812.00000 888.00000
2124.00000 802.00000
3156.00000 997.00000
3287.00000 788.00000
3350.00000 568.00000
3149.00000 407.00000
2109.00000 527.00000
IMAGE=CO_Mes13Unl.JPG
@ID=136 
SCALE=0.016391
LM=8
360.00000 939.00000
410.00000 959.00000
2117.00000 900.00000
3387.00000 1018.00000
3566.00000 676.00000
3592.00000 510.00000
3384.00000 325.00000
2109.00000 524.00000
IMAGE=GE_Messx46867Unl.JPG
@ID=137 
SCALE=0.019990
LM=8
280.00000 422.00000
290.00000 441.00000
1046.00000 474.00000
1532.00000 551.00000
1608.00000 454.00000
1626.00000 333.00000
1562.00000 256.00000
1053.00000 310.00000
IMAGE=MI_Mes3968Unl.JPG
@ID=138 
SCALE=0.032691
LM=8
856.00000 1484.00000
943.00000 1534.00000
2349.00000 1657.00000
3403.00000 1880.00000
3538.00000 1683.00000
3574.00000 1479.00000
3477.00000 1315.00000
2379.00000 1327.00000
IMAGE=NC_Mes11952Unl.JPG
@ID=139 
SCALE=0.017409
LM=8
1033.00000 1193.00000
1140.00000 1214.00000
2521.00000 1075.00000
3531.00000 1215.00000
3723.00000 964.00000
3756.00000 756.00000
3568.00000 624.00000
2492.00000 774.00000
IMAGE=NC_Mes7316Unl.JPG
@ID=140 
SCALE=0.017409
LM=8
980.00000 1086.00000
1016.00000 1118.00000
2520.00000 1095.00000
3636.00000 1301.00000
3751.00000 1043.00000
3777.00000 779.00000
3619.00000 648.00000
2517.00000 761.00000
IMAGE=NC_Mes8159Unl.JPG
@ID=141 
SCALE=0.017409
LM=8
286.00000 1500.00000
343.00000 1567.00000
2365.00000 1651.00000
3638.00000 1878.00000
3833.00000 1639.00000
3932.00000 1367.00000
3733.00000 1190.00000
2384.00000 1256.00000
IMAGE=NC_Messx14596Unl.JPG
@ID=142 
SCALE=0.017409
LM=8
511.00000 1200.00000
602.00000 1231.00000
2349.00000 1445.00000
3758.00000 1907.00000
4009.00000 1566.00000
4074.00000 1267.00000
3937.00000 1020.00000
2401.00000 1025.00000
IMAGE=NC_Messx31188Unl.JPG
@ID=143 
SCALE=0.017409
LM=8
474.00000 1229.00000
561.00000 1296.00000
2017.00000 1373.00000
3216.00000 1700.00000
3443.00000 1445.00000
3474.00000 1204.00000
3376.00000 986.00000
2038.00000 1034.00000
IMAGE=NC_Messx31189Unl.JPG
@ID=144 
SCALE=0.017409
LM=8
457.00000 1067.00000
487.00000 1115.00000
2212.00000 1320.00000
3618.00000 1787.00000
3894.00000 1508.00000
3989.00000 1197.00000
3793.00000 991.00000
2265.00000 913.00000
IMAGE=NC_Messx31190Unl.JPG
@ID=145 
SCALE=0.017409
LM=8
219.00000 1000.00000
293.00000 1012.00000
2032.00000 1008.00000
3372.00000 1308.00000
3675.00000 1024.00000
3724.00000 675.00000
3486.00000 490.00000
2034.00000 612.00000
IMAGE=NC_Messx31192Unl.JPG
@ID=146
SCALE=0.017409 
LM=8
260.00000 1115.00000
397.00000 1193.00000
2185.00000 1174.00000
3632.00000 1478.00000
3857.00000 1187.00000
3964.00000 869.00000
3731.00000 651.00000
2181.00000 786.00000
IMAGE=NC_Messx8158Unl.JPG
@ID=147 
SCALE=0.017409
LM=8
868.00000 810.00000
894.00000 837.00000
2404.00000 913.00000
3335.00000 1015.00000
3526.00000 862.00000
3545.00000 666.00000
3425.00000 515.00000
2420.00000 651.00000
IMAGE=PA_MesAnonUnl.jpg
@ID=148 
SCALE=0.014570
LM=8
1226.00000 1958.00000
1254.00000 1987.00000
2671.00000 2027.00000
3923.00000 2219.00000
3990.00000 2038.00000
4031.00000 1825.00000
3897.00000 1641.00000
2681.00000 1794.00000
IMAGE=PA_Messx96Unl.jpg
@ID=149 
SCALE=0.014570
LM=8
215.00000 948.00000
226.00000 973.00000
918.00000 1050.00000
1412.00000 1168.00000
1496.00000 1083.00000
1521.00000 998.00000
1465.00000 896.00000
939.00000 926.00000
IMAGE=RO_Mes41Unl.jpg
@ID=150 
SCALE=0.032215
LM=8
236.00000 674.00000
261.00000 684.00000
930.00000 671.00000
1422.00000 737.00000
1480.00000 647.00000
1490.00000 554.00000
1427.00000 463.00000
927.00000 547.00000
IMAGE=SP_Mes1597Unl.JPG
@ID=151 
SCALE=0.032883
