# Supplementary material for: Intra- and Interspecific Interactions as Proximate Determinants of Sexual Dimorphism and Allometric Trajectories in the Bottlenose Dolphin Tursiops truncatus (Cetacea, Odontoceti, Delphinidae)
Source: PLoS One. 2016 Oct 20;11(10):e0164287. doi: 10.1371/journal.pone.0164287 (PMC5072710; doi:10.1371/journal.pone.0164287)
Supplement: S1 Dataset — (ZIP) [file pone.0164287.s002.zip › TPS/Occipital.TPS]

LM=10
2000.00000 1910.00000
2000.00000 1016.00000
2000.00000 636.00000
2003.00000 423.00000
1505.00000 265.00000
1118.00000 656.00000
1120.00000 1305.00000
2901.00000 1472.00000
3047.00000 780.00000
2631.00000 311.00000
IMAGE=E:\Documents and Settings\UTENTE\Desktop\nuovo tps\occipitale\COBaltOcc5Un.JPG
ID=0 
SCALE=0.011547
LM=10
2154.00000 2077.00000
2154.00000 1151.00000
2147.00000 783.00000
2154.00000 595.00000
1457.00000 315.00000
1047.00000 730.00000
1287.00000 1613.00000
3001.00000 1636.00000
3194.00000 724.00000
2809.00000 330.00000
IMAGE=E:\Documents and Settings\UTENTE\Desktop\nuovo tps\occipitale\COBaltOcc9Un.JPG
ID=1 
SCALE=0.011260
LM=10
2140.00000 1936.00000
2138.00000 1168.00000
2138.00000 774.00000
2135.00000 527.00000
1522.00000 385.00000
1173.00000 732.00000
1433.00000 1488.00000
2901.00000 1519.00000
3132.00000 751.00000
2795.00000 382.00000
IMAGE=E:\Documents and Settings\UTENTE\Desktop\nuovo tps\occipitale\KIBaltOcc1416Un.JPG
ID=2 
SCALE=0.011013
LM=10
2130.00000 1802.00000
2130.00000 1102.00000
2127.00000 673.00000
2132.00000 477.00000
1596.00000 359.00000
1228.00000 709.00000
1298.00000 1395.00000
2873.00000 1403.00000
2965.00000 728.00000
2608.00000 356.00000
IMAGE=E:\Documents and Settings\UTENTE\Desktop\nuovo tps\occipitale\KIBaltOcc1991Un.JPG
ID=3 
SCALE=0.010989
LM=10
2182.00000 2081.00000
2164.00000 1246.00000
2169.00000 859.00000
2164.00000 600.00000
1520.00000 527.00000
1091.00000 846.00000
1324.00000 1601.00000
3013.00000 1674.00000
3226.00000 795.00000
2782.00000 427.00000
IMAGE=E:\Documents and Settings\UTENTE\Desktop\nuovo tps\occipitale\KIBaltOcc2040Un.JPG
ID=4 
SCALE=0.010612
LM=10
1920.00000 2117.00000
1920.00000 1316.00000
1910.00000 981.00000
1923.00000 779.00000
1314.00000 638.00000
955.00000 921.00000
1141.00000 1682.00000
2689.00000 1683.00000
2832.00000 926.00000
2501.00000 608.00000
IMAGE=E:\Documents and Settings\UTENTE\Desktop\nuovo tps\occipitale\KIBaltOccEspUn.JPG
ID=5 
SCALE=0.012251
LM=10
2235.00000 1685.00000
2243.00000 832.00000
2243.00000 538.00000
2249.00000 398.00000
1738.00000 238.00000
1379.00000 510.00000
1448.00000 1168.00000
2959.00000 1283.00000
3127.00000 675.00000
2800.00000 307.00000
IMAGE=E:\Documents and Settings\UTENTE\Desktop\nuovo tps\occipitale\COBaltOcc10Un.JPG
ID=6 
SCALE=0.011415
LM=10
2158.00000 1637.00000
2156.00000 984.00000
2146.00000 489.00000
2151.00000 345.00000
1652.00000 208.00000
1300.00000 524.00000
1282.00000 1107.00000
2989.00000 1040.00000
2916.00000 510.00000
2586.00000 202.00000
IMAGE=E:\Documents and Settings\UTENTE\Desktop\nuovo tps\occipitale\COBaltOcc11Un.JPG
ID=7 
SCALE=0.010309
LM=10
2099.00000 1723.00000
2094.00000 1012.00000
2096.00000 615.00000
2091.00000 338.00000
1500.00000 269.00000
1139.00000 638.00000
1319.00000 1363.00000
2843.00000 1380.00000
3028.00000 654.00000
2693.00000 316.00000
IMAGE=E:\Documents and Settings\UTENTE\Desktop\nuovo tps\occipitale\COBaltOcc15Un.JPG
ID=8 
SCALE=0.011310
LM=10
2118.00000 1899.00000
2111.00000 1041.00000
2113.00000 682.00000
2109.00000 484.00000
1537.00000 346.00000
1135.00000 671.00000
1260.00000 1361.00000
2954.00000 1374.00000
3104.00000 675.00000
2683.00000 336.00000
IMAGE=E:\Documents and Settings\UTENTE\Desktop\nuovo tps\occipitale\COBaltOcc23Un.JPG
ID=9 
SCALE=0.011362
LM=10
1788.00000 1748.00000
1778.00000 892.00000
1788.00000 586.00000
1790.00000 348.00000
1186.00000 271.00000
804.00000 662.00000
1080.00000 1344.00000
2497.00000 1387.00000
2722.00000 632.00000
2308.00000 270.00000
IMAGE=E:\Documents and Settings\UTENTE\Desktop\nuovo tps\occipitale\COBaltOcc26Un.JPG
ID=10 
SCALE=0.014366
LM=10
1976.00000 1892.00000
1986.00000 1088.00000
1984.00000 718.00000
1979.00000 461.00000
1393.00000 352.00000
952.00000 723.00000
1144.00000 1427.00000
2856.00000 1461.00000
3033.00000 737.00000
2586.00000 344.00000
IMAGE=E:\Documents and Settings\UTENTE\Desktop\nuovo tps\occipitale\COBaltOcc27F.JPG
ID=11 
SCALE=0.011338
LM=10
2121.00000 2070.00000
2129.00000 1118.00000
2123.00000 823.00000
2129.00000 597.00000
1529.00000 457.00000
1041.00000 796.00000
1249.00000 1531.00000
2929.00000 1549.00000
3153.00000 824.00000
2692.00000 469.00000
IMAGE=E:\Documents and Settings\UTENTE\Desktop\nuovo tps\occipitale\COBaltOcc4Un.JPG
ID=12 
SCALE=0.011337
LM=10
1953.00000 1748.00000
1946.00000 1036.00000
1948.00000 640.00000
1948.00000 388.00000
1426.00000 315.00000
1031.00000 647.00000
1220.00000 1356.00000
2680.00000 1329.00000
2825.00000 683.00000
2435.00000 320.00000
IMAGE=E:\Documents and Settings\UTENTE\Desktop\nuovo tps\occipitale\BENortOcc1517CM.JPG
ID=13 
SCALE=0.013550
LM=10
2054.00000 1721.00000
2058.00000 1041.00000
2058.00000 686.00000
2056.00000 435.00000
1517.00000 361.00000
1190.00000 659.00000
1395.00000 1281.00000
2698.00000 1301.00000
2879.00000 730.00000
2611.00000 378.00000
IMAGE=E:\Documents and Settings\UTENTE\Desktop\nuovo tps\occipitale\BENortOcc16357M.JPG
ID=14 
SCALE=0.013550
LM=10
1880.00000 1802.00000
1880.00000 1020.00000
1877.00000 711.00000
1880.00000 465.00000
1321.00000 372.00000
912.00000 708.00000
1123.00000 1333.00000
2634.00000 1339.00000
2837.00000 731.00000
2421.00000 391.00000
IMAGE=E:\Documents and Settings\UTENTE\Desktop\nuovo tps\occipitale\BENortOcc17494M.JPG
ID=15 
SCALE=0.013550
LM=10
1874.00000 1657.00000
1870.00000 879.00000
1872.00000 608.00000
1865.00000 443.00000
1361.00000 310.00000
978.00000 652.00000
1192.00000 1236.00000
2620.00000 1282.00000
2814.00000 652.00000
2404.00000 297.00000
IMAGE=E:\Documents and Settings\UTENTE\Desktop\nuovo tps\occipitale\BENortOcc20138M.JPG
ID=16 
SCALE=0.013550
LM=10
2081.00000 2052.00000
2091.00000 1261.00000
2078.00000 901.00000
2072.00000 690.00000
1488.00000 561.00000
1080.00000 884.00000
1147.00000 1571.00000
2950.00000 1586.00000
3020.00000 870.00000
2643.00000 531.00000
IMAGE=E:\Documents and Settings\UTENTE\Desktop\nuovo tps\occipitale\CONortOcc2M.JPG
ID=17 
SCALE=0.011285
LM=10
2140.00000 2130.00000
2152.00000 1297.00000
2140.00000 792.00000
2135.00000 569.00000
1465.00000 406.00000
1035.00000 846.00000
1115.00000 1557.00000
3135.00000 1464.00000
3200.00000 822.00000
2761.00000 407.00000
IMAGE=E:\Documents and Settings\UTENTE\Desktop\nuovo tps\occipitale\NCNortOcc1466M.JPG
ID=18 
SCALE=0.010459
LM=10
2146.00000 1871.00000
2153.00000 1113.00000
2143.00000 584.00000
2146.00000 309.00000
1658.00000 332.00000
1298.00000 671.00000
1172.00000 1209.00000
3041.00000 1195.00000
2937.00000 582.00000
2614.00000 346.00000
IMAGE=E:\Documents and Settings\UTENTE\Desktop\nuovo tps\occipitale\NCNortOcc15383M.JPG
ID=19 
SCALE=0.010459
LM=10
2143.00000 2005.00000
2143.00000 1286.00000
2143.00000 823.00000
2140.00000 515.00000
1488.00000 413.00000
1081.00000 529.00000
1103.00000 1483.00000
3011.00000 1531.00000
3091.00000 584.00000
2751.00000 443.00000
IMAGE=E:\Documents and Settings\UTENTE\Desktop\nuovo tps\occipitale\NCNortOcc16162M.JPG
ID=20 
SCALE=0.010459
LM=10
2138.00000 2331.00000
2128.00000 1370.00000
2135.00000 947.00000
2132.00000 623.00000
1377.00000 508.00000
853.00000 1030.00000
1223.00000 1866.00000
3078.00000 1887.00000
3427.00000 941.00000
2917.00000 474.00000
IMAGE=E:\Documents and Settings\UTENTE\Desktop\nuovo tps\occipitale\NCNortOcc16455M.JPG
ID=21 
SCALE=0.010459
LM=10
2143.00000 2244.00000
2138.00000 1391.00000
2140.00000 926.00000
2146.00000 644.00000
1373.00000 472.00000
983.00000 898.00000
1291.00000 1763.00000
3038.00000 1775.00000
3338.00000 894.00000
2901.00000 435.00000
IMAGE=E:\Documents and Settings\UTENTE\Desktop\nuovo tps\occipitale\NCNortOcc19799M.JPG
ID=22 
SCALE=0.010459
LM=10
2149.00000 1517.00000
2151.00000 946.00000
2156.00000 451.00000
2151.00000 315.00000
1806.00000 236.00000
1434.00000 518.00000
1454.00000 920.00000
2850.00000 1032.00000
2794.00000 576.00000
2558.00000 257.00000
IMAGE=E:\Documents and Settings\UTENTE\Desktop\nuovo tps\occipitale\NCNortOcc19872M.JPG
ID=23 
SCALE=0.010459
LM=10
2140.00000 1920.00000
2138.00000 1225.00000
2133.00000 698.00000
2138.00000 462.00000
1564.00000 406.00000
1173.00000 840.00000
1162.00000 1470.00000
2990.00000 1480.00000
3026.00000 760.00000
2625.00000 404.00000
IMAGE=E:\Documents and Settings\UTENTE\Desktop\nuovo tps\occipitale\NCNortOcc2247M.JPG
ID=24 
SCALE=0.010459
LM=10
2117.00000 2273.00000
2122.00000 1500.00000
2125.00000 1095.00000
2125.00000 774.00000
1388.00000 499.00000
916.00000 984.00000
1167.00000 1808.00000
3232.00000 1651.00000
3315.00000 946.00000
2876.00000 533.00000
IMAGE=E:\Documents and Settings\UTENTE\Desktop\nuovo tps\occipitale\NCNortOcc28061M.JPG
ID=25 
SCALE=0.010459
LM=10
2144.00000 2299.00000
2141.00000 1430.00000
2144.00000 937.00000
2135.00000 605.00000
1355.00000 465.00000
877.00000 885.00000
1123.00000 1729.00000
3151.00000 1747.00000
3400.00000 844.00000
2899.00000 425.00000
IMAGE=E:\Documents and Settings\UTENTE\Desktop\nuovo tps\occipitale\NCNortOcc7651M.JPG
ID=26 
SCALE=0.010459
LM=10
2346.00000 2199.00000
2209.00000 1314.00000
2140.00000 826.00000
2103.00000 532.00000
1464.00000 504.00000
980.00000 877.00000
1178.00000 1662.00000
3193.00000 1552.00000
3249.00000 799.00000
2706.00000 373.00000
IMAGE=E:\Documents and Settings\UTENTE\Desktop\nuovo tps\occipitale\NCNortOcc7893M.JPG
ID=27 
SCALE=0.010459
LM=10
2107.00000 2291.00000
2156.00000 1505.00000
2200.00000 1012.00000
2223.00000 732.00000
1502.00000 457.00000
960.00000 847.00000
1076.00000 1713.00000
3011.00000 1933.00000
3325.00000 1124.00000
2977.00000 650.00000
IMAGE=E:\Documents and Settings\UTENTE\Desktop\nuovo tps\occipitale\NCNortOcc933M.JPG
ID=28 
SCALE=0.010459
LM=10
2149.00000 2224.00000
2146.00000 1346.00000
2146.00000 869.00000
2152.00000 521.00000
1411.00000 410.00000
944.00000 802.00000
1210.00000 1800.00000
3027.00000 1792.00000
3280.00000 823.00000
2837.00000 431.00000
IMAGE=E:\Documents and Settings\UTENTE\Desktop\nuovo tps\occipitale\NCNortOcc31193M.JPG
ID=29 
SCALE=0.010459
LM=10
2073.00000 1720.00000
2068.00000 918.00000
2066.00000 616.00000
2073.00000 442.00000
1529.00000 307.00000
1173.00000 671.00000
1318.00000 1259.00000
2789.00000 1312.00000
2938.00000 713.00000
2625.00000 330.00000
IMAGE=E:\Documents and Settings\UTENTE\Desktop\nuovo tps\occipitale\BENortOcc1517DF.JPG
ID=30 
SCALE=0.013439
LM=10
1969.00000 1831.00000
1969.00000 1010.00000
1969.00000 597.00000
1969.00000 461.00000
1399.00000 357.00000
1076.00000 717.00000
1200.00000 1306.00000
2793.00000 1350.00000
2862.00000 738.00000
2550.00000 363.00000
IMAGE=E:\Documents and Settings\UTENTE\Desktop\nuovo tps\occipitale\BENortOcc1517EF.JPG
ID=31 
SCALE=0.013440
LM=10
1870.00000 1549.00000
1874.00000 930.00000
1870.00000 600.00000
1874.00000 370.00000
1394.00000 266.00000
1093.00000 586.00000
1255.00000 1174.00000
2540.00000 1202.00000
2683.00000 614.00000
2368.00000 284.00000
IMAGE=E:\Documents and Settings\UTENTE\Desktop\nuovo tps\occipitale\BENortOcc20139F.JPG
ID=32 
SCALE=0.013440
LM=10
1897.00000 2047.00000
1891.00000 1256.00000
1899.00000 836.00000
1897.00000 608.00000
1184.00000 408.00000
764.00000 781.00000
1017.00000 1585.00000
2756.00000 1588.00000
3053.00000 796.00000
2577.00000 414.00000
IMAGE=E:\Documents and Settings\UTENTE\Desktop\nuovo tps\occipitale\CONortOcc301F.JPG
ID=33 
SCALE=0.011259
LM=10
2069.00000 2362.00000
2062.00000 1273.00000
2047.00000 812.00000
2059.00000 523.00000
1223.00000 382.00000
729.00000 832.00000
1023.00000 1751.00000
2945.00000 1744.00000
3198.00000 883.00000
2770.00000 433.00000
IMAGE=E:\Documents and Settings\UTENTE\Desktop\nuovo tps\occipitale\NCNortOcc10504F.JPG
ID=34 
SCALE=0.009900
LM=10
2123.00000 2156.00000
2126.00000 1317.00000
2126.00000 786.00000
2126.00000 604.00000
1506.00000 554.00000
1031.00000 938.00000
1139.00000 1693.00000
2981.00000 1687.00000
3073.00000 908.00000
2617.00000 561.00000
IMAGE=E:\Documents and Settings\UTENTE\Desktop\nuovo tps\occipitale\NCwAtlOcc11764F.JPG
ID=35 
SCALE=0.009900
LM=10
2130.00000 2216.00000
2135.00000 1484.00000
2138.00000 1010.00000
2133.00000 660.00000
1462.00000 515.00000
1006.00000 967.00000
1189.00000 1637.00000
3099.00000 1628.00000
3251.00000 959.00000
2823.00000 500.00000
IMAGE=E:\Documents and Settings\UTENTE\Desktop\nuovo tps\occipitale\NCNortOcc12597Un.JPG
ID=36 
SCALE=0.009900
LM=10
2134.00000 1828.00000
2132.00000 1107.00000
2118.00000 576.00000
2123.00000 392.00000
1627.00000 377.00000
1289.00000 679.00000
1212.00000 1168.00000
2952.00000 1255.00000
2865.00000 726.00000
2521.00000 379.00000
IMAGE=E:\Documents and Settings\UTENTE\Desktop\nuovo tps\occipitale\NCNortOcc1558F.JPG
ID=37 
SCALE=0.009900
LM=10
2138.00000 2327.00000
2132.00000 1423.00000
2138.00000 983.00000
2129.00000 692.00000
1341.00000 540.00000
856.00000 1083.00000
1184.00000 1856.00000
3019.00000 1818.00000
3309.00000 1034.00000
2858.00000 556.00000
IMAGE=E:\Documents and Settings\UTENTE\Desktop\nuovo tps\occipitale\NCNortOcc16853F.JPG
ID=38 
SCALE=0.009900
LM=10
2135.00000 2190.00000
2138.00000 1277.00000
2126.00000 795.00000
2123.00000 552.00000
1365.00000 388.00000
955.00000 855.00000
1137.00000 1657.00000
3102.00000 1544.00000
3163.00000 849.00000
2829.00000 386.00000
IMAGE=E:\Documents and Settings\UTENTE\Desktop\nuovo tps\occipitale\NCNortOcc21227F.JPG
ID=39 
SCALE=0.009900
LM=10
2157.00000 2276.00000
2140.00000 1368.00000
2143.00000 920.00000
2146.00000 695.00000
1359.00000 537.00000
840.00000 993.00000
1101.00000 1703.00000
3100.00000 1807.00000
3399.00000 983.00000
2876.00000 529.00000
IMAGE=E:\Documents and Settings\UTENTE\Desktop\nuovo tps\occipitale\NCNortOcc21349F.JPG
ID=40 
SCALE=0.009900
LM=10
2152.00000 2267.00000
2155.00000 1391.00000
2149.00000 903.00000
2146.00000 609.00000
1371.00000 492.00000
892.00000 941.00000
1213.00000 1751.00000
3051.00000 1761.00000
3313.00000 889.00000
2857.00000 468.00000
IMAGE=E:\Documents and Settings\UTENTE\Desktop\nuovo tps\occipitale\NCNortOcc23027F.JPG
ID=41 
SCALE=0.009900
LM=10
2155.00000 2116.00000
2146.00000 1226.00000
2152.00000 815.00000
2146.00000 564.00000
1395.00000 374.00000
992.00000 820.00000
1104.00000 1551.00000
3091.00000 1497.00000
3255.00000 813.00000
2800.00000 364.00000
IMAGE=E:\Documents and Settings\UTENTE\Desktop\nuovo tps\occipitale\NCNortOcc2330F.JPG
ID=42 
SCALE=0.009900
LM=10
2200.00000 2322.00000
2179.00000 1228.00000
2175.00000 662.00000
2179.00000 334.00000
1360.00000 360.00000
931.00000 881.00000
1112.00000 1824.00000
3210.00000 1762.00000
3313.00000 816.00000
2899.00000 302.00000
IMAGE=E:\Documents and Settings\UTENTE\Desktop\nuovo tps\occipitale\NCNortOcc38328F.JPG
ID=43 
SCALE=0.009900
LM=10
2129.00000 2167.00000
2123.00000 1189.00000
2126.00000 701.00000
2126.00000 447.00000
1363.00000 330.00000
882.00000 774.00000
1067.00000 1632.00000
3079.00000 1589.00000
3230.00000 790.00000
2809.00000 347.00000
IMAGE=E:\Documents and Settings\UTENTE\Desktop\nuovo tps\occipitale\NCNortOcc4515F.JPG
ID=44 
SCALE=0.009900
LM=10
2165.00000 2003.00000
2160.00000 1284.00000
2165.00000 857.00000
2165.00000 600.00000
1601.00000 472.00000
1204.00000 879.00000
1224.00000 1461.00000
3050.00000 1480.00000
3058.00000 729.00000
2677.00000 475.00000
IMAGE=E:\Documents and Settings\UTENTE\Desktop\nuovo tps\occipitale\NCNortOcc4900F.JPG
ID=45 
SCALE=0.009900
LM=10
2123.00000 2310.00000
2115.00000 1437.00000
2115.00000 912.00000
2112.00000 550.00000
1232.00000 437.00000
818.00000 898.00000
1140.00000 1801.00000
3131.00000 1751.00000
3375.00000 834.00000
2921.00000 381.00000
IMAGE=E:\Documents and Settings\UTENTE\Desktop\nuovo tps\occipitale\NCNortOcc8164F.JPG
ID=46 
SCALE=0.009900
LM=10
2138.00000 2313.00000
2132.00000 1360.00000
2138.00000 872.00000
2135.00000 618.00000
1361.00000 441.00000
861.00000 905.00000
1097.00000 1778.00000
3032.00000 1792.00000
3275.00000 916.00000
2879.00000 484.00000
IMAGE=E:\Documents and Settings\UTENTE\Desktop\nuovo tps\occipitale\NCNortOcc27044F.JPG
ID=47 
SCALE=0.009900
LM=10
2140.00000 2313.00000
2135.00000 1423.00000
2129.00000 952.00000
2129.00000 658.00000
1323.00000 465.00000
861.00000 917.00000
1143.00000 1720.00000
3065.00000 1691.00000
3285.00000 913.00000
2852.00000 503.00000
IMAGE=E:\Documents and Settings\UTENTE\Desktop\nuovo tps\occipitale\NCNortOcc2943F.JPG
ID=48 
SCALE=0.009900
LM=10
2047.00000 1816.00000
2037.00000 1004.00000
2044.00000 623.00000
2044.00000 356.00000
1458.00000 327.00000
1053.00000 688.00000
1290.00000 1379.00000
2795.00000 1375.00000
2971.00000 707.00000
2577.00000 357.00000
IMAGE=E:\Documents and Settings\UTENTE\Desktop\nuovo tps\occipitale\BENortOcc17495Un.JPG
ID=49 
SCALE=0.013550
LM=10
1902.00000 1455.00000
1902.00000 751.00000
1902.00000 463.00000
1901.00000 336.00000
1440.00000 214.00000
1137.00000 580.00000
1182.00000 984.00000
2564.00000 1083.00000
2682.00000 552.00000
2333.00000 222.00000
IMAGE=E:\Documents and Settings\UTENTE\Desktop\nuovo tps\occipitale\BENortOcc32434Un.JPG
ID=50 
SCALE=0.013550
LM=10
2122.00000 1793.00000
2122.00000 1033.00000
2120.00000 589.00000
2120.00000 392.00000
1567.00000 286.00000
1152.00000 630.00000
1211.00000 1319.00000
2958.00000 1364.00000
3061.00000 651.00000
2673.00000 316.00000
IMAGE=E:\Documents and Settings\UTENTE\Desktop\nuovo tps\occipitale\CONortOcc12Un.JPG
ID=51 
SCALE=0.011389
LM=10
2229.00000 1883.00000
2229.00000 1145.00000
2226.00000 722.00000
2234.00000 508.00000
1571.00000 249.00000
1213.00000 655.00000
1366.00000 1385.00000
2970.00000 1397.00000
3183.00000 685.00000
2887.00000 290.00000
IMAGE=E:\Documents and Settings\UTENTE\Desktop\nuovo tps\occipitale\CONortOcc22Un.JPG
ID=52 
SCALE=0.011389
LM=10
2026.00000 1927.00000
2024.00000 1149.00000
2026.00000 748.00000
2035.00000 536.00000
1422.00000 369.00000
1001.00000 729.00000
1264.00000 1454.00000
2792.00000 1479.00000
3051.00000 731.00000
2643.00000 354.00000
IMAGE=E:\Documents and Settings\UTENTE\Desktop\nuovo tps\occipitale\CONortOcc24Un.JPG
ID=53 
SCALE=0.011441
LM=10
1915.00000 1938.00000
1917.00000 1106.00000
1917.00000 691.00000
1925.00000 530.00000
1281.00000 311.00000
981.00000 697.00000
1017.00000 1410.00000
2732.00000 1504.00000
2867.00000 780.00000
2555.00000 364.00000
IMAGE=E:\Documents and Settings\UTENTE\Desktop\nuovo tps\occipitale\CONortOcc3Un.JPG
ID=54 
SCALE=0.011441
LM=10
2023.00000 2059.00000
2015.00000 1209.00000
2015.00000 684.00000
2021.00000 398.00000
1434.00000 335.00000
1021.00000 708.00000
1121.00000 1492.00000
2867.00000 1584.00000
3036.00000 782.00000
2652.00000 386.00000
IMAGE=E:\Documents and Settings\UTENTE\Desktop\nuovo tps\occipitale\CONortOcc7Un.JPG
ID=55 
SCALE=0.011337
LM=10
2137.00000 2195.00000
2148.00000 1440.00000
2138.00000 946.00000
2146.00000 631.00000
1424.00000 451.00000
1014.00000 924.00000
1186.00000 1632.00000
3044.00000 1654.00000
3233.00000 934.00000
2831.00000 430.00000
IMAGE=E:\Documents and Settings\UTENTE\Desktop\nuovo tps\occipitale\NCNortOcc19837Un.JPG
ID=56 
SCALE=0.010329
LM=10
2129.00000 2307.00000
2138.00000 1380.00000
2126.00000 926.00000
2120.00000 678.00000
1325.00000 438.00000
915.00000 924.00000
1184.00000 1756.00000
3046.00000 1762.00000
3324.00000 950.00000
2953.00000 427.00000
IMAGE=E:\Documents and Settings\UTENTE\Desktop\nuovo tps\occipitale\NCNortOcc2113Un.JPG
ID=57 
SCALE=0.010329
LM=10
2138.00000 2042.00000
2140.00000 1216.00000
2143.00000 769.00000
2140.00000 470.00000
1481.00000 390.00000
1041.00000 639.00000
1103.00000 1530.00000
3057.00000 1504.00000
3120.00000 664.00000
2713.00000 400.00000
IMAGE=E:\Documents and Settings\UTENTE\Desktop\nuovo tps\occipitale\NCNortOcc23868Un.JPG
ID=58 
SCALE=0.010329
LM=10
2149.00000 2045.00000
2149.00000 1306.00000
2146.00000 798.00000
2149.00000 464.00000
1544.00000 406.00000
1116.00000 667.00000
1168.00000 1424.00000
3111.00000 1445.00000
3166.00000 642.00000
2751.00000 386.00000
IMAGE=E:\Documents and Settings\UTENTE\Desktop\nuovo tps\occipitale\NCNortOcc2484Un.JPG
ID=59 
SCALE=0.010329
LM=10
2143.00000 2299.00000
2135.00000 1448.00000
2143.00000 989.00000
2140.00000 704.00000
1222.00000 531.00000
842.00000 1036.00000
1164.00000 1906.00000
3077.00000 1812.00000
3309.00000 1010.00000
2994.00000 550.00000
IMAGE=E:\Documents and Settings\UTENTE\Desktop\nuovo tps\occipitale\NCNortOcc26121Un.JPG
ID=60 
SCALE=0.010329
LM=10
2160.00000 2216.00000
2157.00000 1380.00000
2149.00000 929.00000
2146.00000 607.00000
1459.00000 504.00000
1045.00000 790.00000
1112.00000 1677.00000
3087.00000 1637.00000
3155.00000 765.00000
2760.00000 487.00000
IMAGE=E:\Documents and Settings\UTENTE\Desktop\nuovo tps\occipitale\NCNortOcc2721Un.JPG
ID=61 
SCALE=0.010329
LM=10
2143.00000 2218.00000
2148.00000 1484.00000
2138.00000 1004.00000
2138.00000 722.00000
1370.00000 534.00000
939.00000 1013.00000
1146.00000 1802.00000
3007.00000 1761.00000
3212.00000 943.00000
2786.00000 527.00000
IMAGE=E:\Documents and Settings\UTENTE\Desktop\nuovo tps\occipitale\NCNortOcc2725Un.JPG
ID=62 
SCALE=0.010329
LM=10
2175.00000 2274.00000
2163.00000 1306.00000
2163.00000 818.00000
2154.00000 539.00000
1387.00000 354.00000
908.00000 815.00000
1076.00000 1667.00000
3217.00000 1619.00000
3352.00000 824.00000
2853.00000 351.00000
IMAGE=E:\Documents and Settings\UTENTE\Desktop\nuovo tps\occipitale\NCNortOcc31186Un.JPG
ID=63 
SCALE=0.010329
LM=10
2169.00000 2267.00000
2157.00000 1428.00000
2163.00000 929.00000
2155.00000 576.00000
1393.00000 527.00000
935.00000 935.00000
1194.00000 1814.00000
3094.00000 1763.00000
3290.00000 921.00000
2839.00000 520.00000
IMAGE=E:\Documents and Settings\UTENTE\Desktop\nuovo tps\occipitale\NCNortOcc31187Un.JPG
ID=64 
SCALE=0.010329
LM=10
2166.00000 2344.00000
2163.00000 1511.00000
2166.00000 986.00000
2160.00000 701.00000
1411.00000 592.00000
910.00000 971.00000
1063.00000 1672.00000
3296.00000 1547.00000
3296.00000 895.00000
2830.00000 538.00000
IMAGE=E:\Documents and Settings\UTENTE\Desktop\nuovo tps\occipitale\NCNortOcc3155Un.JPG
ID=65 
SCALE=0.010329
LM=10
2180.00000 2327.00000
2177.00000 1522.00000
2180.00000 989.00000
2183.00000 669.00000
1383.00000 487.00000
927.00000 965.00000
1204.00000 1849.00000
3169.00000 1824.00000
3367.00000 868.00000
2942.00000 402.00000
IMAGE=E:\Documents and Settings\UTENTE\Desktop\nuovo tps\occipitale\NCNortOcc3313Un.JPG
ID=66 
SCALE=0.010329
LM=10
2096.00000 1863.00000
2096.00000 1116.00000
2083.00000 660.00000
2081.00000 400.00000
1552.00000 325.00000
1178.00000 744.00000
1261.00000 1372.00000
2937.00000 1389.00000
3012.00000 708.00000
2650.00000 300.00000
IMAGE=E:\Documents and Settings\UTENTE\Desktop\nuovo tps\occipitale\NCNortOcc37957Un.JPG
ID=67 
SCALE=0.010329
LM=10
2116.00000 2141.00000
2122.00000 1405.00000
2117.00000 963.00000
2114.00000 631.00000
1358.00000 519.00000
911.00000 924.00000
1175.00000 1670.00000
3040.00000 1686.00000
3272.00000 904.00000
2858.00000 487.00000
IMAGE=E:\Documents and Settings\UTENTE\Desktop\nuovo tps\occipitale\NCNortOcc38137Un.JPG
ID=68 
SCALE=0.010329
LM=10
2109.00000 2299.00000
2115.00000 1497.00000
2112.00000 969.00000
2109.00000 701.00000
1220.00000 452.00000
712.00000 1008.00000
1097.00000 1820.00000
3081.00000 1715.00000
3288.00000 937.00000
2945.00000 480.00000
IMAGE=E:\Documents and Settings\UTENTE\Desktop\nuovo tps\occipitale\NCNortOcc8157Un.JPG
ID=69 
SCALE=0.010329
LM=10
2126.00000 2270.00000
2138.00000 1351.00000
2129.00000 869.00000
2120.00000 592.00000
1234.00000 416.00000
811.00000 890.00000
1125.00000 1755.00000
2983.00000 1745.00000
3226.00000 899.00000
2876.00000 465.00000
IMAGE=E:\Documents and Settings\UTENTE\Desktop\nuovo tps\occipitale\NCNortOcc8161Un.JPG
ID=70 
SCALE=0.010329
LM=10
2127.00000 2320.00000
2117.00000 1565.00000
2109.00000 1085.00000
2100.00000 778.00000
1457.00000 443.00000
947.00000 906.00000
1141.00000 1737.00000
3005.00000 1891.00000
3262.00000 1110.00000
2905.00000 524.00000
IMAGE=E:\Documents and Settings\UTENTE\Desktop\nuovo tps\occipitale\NCNortOcc8617Un.JPG
ID=71 
SCALE=0.010329
LM=10
2073.00000 2311.00000
2069.00000 1546.00000
2069.00000 1017.00000
2063.00000 749.00000
1186.00000 505.00000
822.00000 976.00000
1137.00000 1874.00000
3044.00000 1840.00000
3277.00000 931.00000
2930.00000 517.00000
IMAGE=E:\Documents and Settings\UTENTE\Desktop\nuovo tps\occipitale\NCNortOcc9128Un.JPG
ID=72 
SCALE=0.010329
LM=10
2180.00000 2293.00000
2172.00000 1411.00000
2166.00000 912.00000
2163.00000 656.00000
1386.00000 449.00000
950.00000 957.00000
1248.00000 1786.00000
3085.00000 1778.00000
3346.00000 914.00000
2895.00000 442.00000
IMAGE=E:\Documents and Settings\UTENTE\Desktop\nuovo tps\occipitale\NCNortOccANONUn.JPG
ID=73 
SCALE=0.010329
LM=10
2543.00000 2343.00000
2536.00000 1201.00000
2533.00000 708.00000
2518.00000 441.00000
1838.00000 353.00000
1324.00000 754.00000
1454.00000 1746.00000
3614.00000 1644.00000
3645.00000 663.00000
3121.00000 249.00000
IMAGE=E:\Documents and Settings\UTENTE\Desktop\nuovo tps\occipitale\CAwMedOcc280M.JPG
ID=75 
SCALE=0.009762
LM=10
2052.00000 2130.00000
2047.00000 1420.00000
2043.00000 1005.00000
2045.00000 805.00000
1471.00000 653.00000
1190.00000 1069.00000
1284.00000 1776.00000
2828.00000 1751.00000
2909.00000 1031.00000
2656.00000 635.00000
IMAGE=E:\Documents and Settings\UTENTE\Desktop\nuovo tps\occipitale\GEwMedOcc50246M.JPG
ID=76 
SCALE=0.012918
LM=10
2084.00000 1904.00000
2140.00000 1324.00000
2180.00000 912.00000
2215.00000 704.00000
1783.00000 619.00000
1427.00000 890.00000
1391.00000 1476.00000
2842.00000 1619.00000
2869.00000 939.00000
2634.00000 669.00000
IMAGE=E:\Documents and Settings\UTENTE\Desktop\nuovo tps\occipitale\GEwMedOcc54707M.JPG
ID=77 
SCALE=0.012918
LM=10
2132.00000 2144.00000
2134.00000 1446.00000
2127.00000 994.00000
2120.00000 784.00000
1636.00000 711.00000
1272.00000 1048.00000
1374.00000 1722.00000
2934.00000 1781.00000
3072.00000 1067.00000
2702.00000 713.00000
IMAGE=E:\Documents and Settings\UTENTE\Desktop\nuovo tps\occipitale\GEwMedOcc57160M.JPG
ID=78 
SCALE=0.012918
LM=10
1094.00000 867.00000
1091.00000 492.00000
1092.00000 264.00000
1092.00000 154.00000
809.00000 130.00000
671.00000 234.00000
640.00000 618.00000
1493.00000 651.00000
1474.00000 212.00000
1345.00000 113.00000
IMAGE=E:\Documents and Settings\UTENTE\Desktop\nuovo tps\occipitale\ROwMedOcc30M.jpg
ID=79 
SCALE=0.021364
LM=10
1096.00000 1009.00000
1095.00000 585.00000
1095.00000 324.00000
1089.00000 203.00000
767.00000 161.00000
578.00000 364.00000
637.00000 786.00000
1544.00000 767.00000
1592.00000 346.00000
1372.00000 138.00000
IMAGE=E:\Documents and Settings\UTENTE\Desktop\nuovo tps\occipitale\ROwMedOcc44M.jpg
ID=80 
SCALE=0.021364
LM=10
1055.00000 997.00000
1047.00000 545.00000
1053.00000 309.00000
1053.00000 215.00000
719.00000 177.00000
551.00000 363.00000
611.00000 759.00000
1543.00000 753.00000
1573.00000 341.00000
1365.00000 154.00000
IMAGE=E:\Documents and Settings\UTENTE\Desktop\nuovo tps\occipitale\ROwMedOcc45M.jpg
ID=81 
SCALE=0.021364
LM=10
1035.00000 995.00000
1033.00000 528.00000
1032.00000 321.00000
1036.00000 211.00000
698.00000 171.00000
514.00000 368.00000
606.00000 809.00000
1452.00000 815.00000
1560.00000 365.00000
1359.00000 164.00000
IMAGE=E:\Documents and Settings\UTENTE\Desktop\nuovo tps\occipitale\ROwMedOcc46M.jpg
ID=82 
SCALE=0.021364
LM=10
962.00000 1234.00000
960.00000 744.00000
956.00000 464.00000
956.00000 351.00000
577.00000 230.00000
314.00000 484.00000
417.00000 920.00000
1490.00000 929.00000
1585.00000 469.00000
1344.00000 225.00000
IMAGE=E:\Documents and Settings\UTENTE\Desktop\nuovo tps\occipitale\SPwMedOcc13350M.JPG
ID=83 
SCALE=0.018866
LM=10
971.00000 1112.00000
971.00000 620.00000
967.00000 403.00000
965.00000 258.00000
603.00000 194.00000
372.00000 426.00000
476.00000 865.00000
1446.00000 858.00000
1523.00000 409.00000
1296.00000 187.00000
IMAGE=E:\Documents and Settings\UTENTE\Desktop\nuovo tps\occipitale\SPwMedOcc12604M.JPG
ID=84 
SCALE=0.019154
LM=10
2152.00000 2233.00000
2149.00000 1340.00000
2143.00000 886.00000
2143.00000 618.00000
1381.00000 515.00000
950.00000 965.00000
1144.00000 1819.00000
3033.00000 1821.00000
3216.00000 939.00000
2825.00000 509.00000
IMAGE=E:\Documents and Settings\UTENTE\Desktop\nuovo tps\occipitale\NCwMedOcc5072M.JPG
ID=85 
SCALE=0.010183
LM=10
2177.00000 1831.00000
2175.00000 1140.00000
2167.00000 739.00000
2158.00000 576.00000
1747.00000 565.00000
1498.00000 732.00000
1430.00000 1341.00000
2860.00000 1482.00000
2825.00000 704.00000
2572.00000 542.00000
IMAGE=E:\Documents and Settings\UTENTE\Desktop\nuovo tps\occipitale\GEwMedOcc36405F.JPG
ID=86 
SCALE=0.012885
LM=10
2082.00000 2073.00000
2136.00000 1479.00000
2174.00000 1112.00000
2200.00000 851.00000
1646.00000 632.00000
1252.00000 972.00000
1290.00000 1624.00000
2934.00000 1728.00000
3090.00000 1157.00000
2777.00000 754.00000
IMAGE=E:\Documents and Settings\UTENTE\Desktop\nuovo tps\occipitale\GEwMedOcc48564F.JPG
ID=87 
SCALE=0.012885
LM=10
2101.00000 2029.00000
2120.00000 1139.00000
2094.00000 756.00000
2091.00000 558.00000
1517.00000 513.00000
1195.00000 911.00000
1198.00000 1521.00000
3021.00000 1508.00000
3003.00000 873.00000
2688.00000 522.00000
IMAGE=E:\Documents and Settings\UTENTE\Desktop\nuovo tps\occipitale\GEwMedOcc48569F.JPG
ID=88 
SCALE=0.012885
LM=10
2123.00000 2156.00000
2134.00000 1472.00000
2130.00000 1024.00000
2127.00000 805.00000
1519.00000 668.00000
1236.00000 1062.00000
1376.00000 1700.00000
2896.00000 1714.00000
3025.00000 1036.00000
2724.00000 655.00000
IMAGE=E:\Documents and Settings\UTENTE\Desktop\nuovo tps\occipitale\GEwMedOcc50249F.JPG
ID=89 
SCALE=0.012885
LM=10
2101.00000 2333.00000
2125.00000 1412.00000
2143.00000 1036.00000
2153.00000 774.00000
1517.00000 651.00000
1144.00000 1008.00000
1163.00000 1729.00000
2923.00000 1837.00000
3129.00000 1117.00000
2810.00000 683.00000
IMAGE=E:\Documents and Settings\UTENTE\Desktop\nuovo tps\occipitale\GEwMedOcc50250F.JPG
ID=90 
SCALE=0.012885
LM=10
1141.00000 939.00000
1142.00000 549.00000
1140.00000 299.00000
1139.00000 206.00000
818.00000 167.00000
646.00000 358.00000
695.00000 741.00000
1535.00000 711.00000
1576.00000 348.00000
1415.00000 149.00000
IMAGE=E:\Documents and Settings\UTENTE\Desktop\nuovo tps\occipitale\ROwMedOcc39F.jpg
ID=91 
SCALE=0.021367
LM=10
956.00000 1092.00000
946.00000 556.00000
954.00000 301.00000
947.00000 187.00000
600.00000 148.00000
410.00000 378.00000
416.00000 786.00000
1484.00000 755.00000
1471.00000 366.00000
1246.00000 151.00000
IMAGE=E:\Documents and Settings\UTENTE\Desktop\nuovo tps\occipitale\SPwMedOcc13348F.JPG
ID=92 
SCALE=0.019373
LM=10
2312.00000 2389.00000
2316.00000 1210.00000
2316.00000 655.00000
2310.00000 355.00000
1586.00000 275.00000
1037.00000 805.00000
1217.00000 1802.00000
3372.00000 1784.00000
3507.00000 730.00000
2955.00000 240.00000
IMAGE=E:\Documents and Settings\UTENTE\Desktop\nuovo tps\occipitale\CAwMedOcc281Un.JPG
ID=93 
SCALE=0.009703
LM=10
2080.00000 2057.00000
2139.00000 1402.00000
2179.00000 965.00000
2193.00000 819.00000
1691.00000 644.00000
1347.00000 951.00000
1342.00000 1548.00000
2907.00000 1676.00000
2986.00000 1088.00000
2671.00000 714.00000
IMAGE=E:\Documents and Settings\UTENTE\Desktop\nuovo tps\occipitale\GEwMedOcc36410Un.JPG
ID=94 
SCALE=0.012952
LM=10
2153.00000 2137.00000
2144.00000 1371.00000
2142.00000 958.00000
2144.00000 737.00000
1603.00000 625.00000
1250.00000 961.00000
1397.00000 1744.00000
2921.00000 1756.00000
3069.00000 967.00000
2721.00000 603.00000
IMAGE=E:\Documents and Settings\UTENTE\Desktop\nuovo tps\occipitale\GEwMedOcc36413Un.JPG
ID=95 
SCALE=0.012952
LM=10
1089.00000 1059.00000
1089.00000 599.00000
1084.00000 400.00000
1091.00000 244.00000
762.00000 188.00000
542.00000 434.00000
643.00000 790.00000
1549.00000 805.00000
1647.00000 397.00000
1401.00000 178.00000
IMAGE=E:\Documents and Settings\UTENTE\Desktop\nuovo tps\occipitale\ROwMedOcc43Un.jpg
ID=96 
SCALE=0.021459
LM=10
1027.00000 1143.00000
1024.00000 682.00000
1020.00000 420.00000
1022.00000 316.00000
677.00000 217.00000
412.00000 425.00000
484.00000 865.00000
1528.00000 851.00000
1593.00000 429.00000
1380.00000 206.00000
IMAGE=E:\Documents and Settings\UTENTE\Desktop\nuovo tps\occipitale\SPwMedOcc16573Un.JPG
ID=97 
SCALE=0.019365
LM=10
1022.00000 1038.00000
1027.00000 698.00000
1030.00000 370.00000
1024.00000 268.00000
720.00000 219.00000
517.00000 439.00000
513.00000 759.00000
1527.00000 749.00000
1513.00000 379.00000
1298.00000 202.00000
IMAGE=E:\Documents and Settings\UTENTE\Desktop\nuovo tps\occipitale\SPwMedOcc16606Un.JPG
ID=98 
SCALE=0.019365
LM=10
942.00000 1077.00000
945.00000 652.00000
943.00000 357.00000
942.00000 222.00000
635.00000 184.00000
423.00000 409.00000
441.00000 765.00000
1438.00000 816.00000
1477.00000 412.00000
1254.00000 179.00000
IMAGE=E:\Documents and Settings\UTENTE\Desktop\nuovo tps\occipitale\SPwMedOcc17833Un.JPG
ID=99 
SCALE=0.019365
LM=10
962.00000 1287.00000
939.00000 785.00000
926.00000 549.00000
920.00000 436.00000
568.00000 310.00000
328.00000 586.00000
433.00000 1060.00000
1466.00000 1015.00000
1541.00000 533.00000
1262.00000 284.00000
IMAGE=E:\Documents and Settings\UTENTE\Desktop\nuovo tps\occipitale\FCeMedOccER01M.JPG
ID=100 
SCALE=0.020701
LM=10
1014.00000 1248.00000
1007.00000 862.00000
994.00000 610.00000
993.00000 463.00000
612.00000 403.00000
419.00000 558.00000
500.00000 944.00000
1495.00000 950.00000
1559.00000 531.00000
1359.00000 398.00000
IMAGE=E:\Documents and Settings\UTENTE\Desktop\nuovo tps\occipitale\FCeMedOccER05M.JPG
ID=101 
SCALE=0.020237
LM=10
913.00000 1315.00000
897.00000 817.00000
888.00000 598.00000
883.00000 445.00000
562.00000 360.00000
355.00000 599.00000
402.00000 1013.00000
1460.00000 1067.00000
1534.00000 634.00000
1310.00000 372.00000
IMAGE=E:\Documents and Settings\UTENTE\Desktop\nuovo tps\occipitale\FCeMedOccER10M.JPG
ID=102 
SCALE=0.020064
LM=10
1035.00000 1351.00000
1026.00000 780.00000
1012.00000 546.00000
1009.00000 425.00000
635.00000 324.00000
420.00000 582.00000
476.00000 1033.00000
1539.00000 1006.00000
1585.00000 548.00000
1354.00000 305.00000
IMAGE=E:\Documents and Settings\UTENTE\Desktop\nuovo tps\occipitale\FCeMedOccVE01M.JPG
ID=103 
SCALE=0.020631
LM=10
996.00000 867.00000
995.00000 436.00000
995.00000 229.00000
996.00000 146.00000
714.00000 112.00000
522.00000 282.00000
585.00000 663.00000
1409.00000 676.00000
1454.00000 274.00000
1266.00000 109.00000
IMAGE=E:\Documents and Settings\UTENTE\Desktop\nuovo tps\occipitale\MIeMedOcc4900M.JPG
ID=104 
SCALE=0.023142
LM=10
967.00000 954.00000
962.00000 496.00000
960.00000 310.00000
962.00000 214.00000
653.00000 134.00000
442.00000 345.00000
543.00000 690.00000
1361.00000 703.00000
1452.00000 339.00000
1256.00000 148.00000
IMAGE=E:\Documents and Settings\UTENTE\Desktop\nuovo tps\occipitale\MIeMedOcc6694M.JPG
ID=105 
SCALE=0.023142
LM=10
961.00000 890.00000
964.00000 450.00000
962.00000 257.00000
960.00000 165.00000
674.00000 117.00000
488.00000 300.00000
543.00000 659.00000
1364.00000 656.00000
1417.00000 296.00000
1225.00000 113.00000
IMAGE=E:\Documents and Settings\UTENTE\Desktop\nuovo tps\occipitale\MIeMedOcc7279M.JPG
ID=106 
SCALE=0.023142
LM=10
2110.00000 2699.00000
2113.00000 1531.00000
2113.00000 1175.00000
2110.00000 878.00000
1319.00000 571.00000
775.00000 1230.00000
971.00000 2138.00000
3209.00000 2075.00000
3386.00000 1173.00000
2856.00000 533.00000
IMAGE=E:\Documents and Settings\UTENTE\Desktop\nuovo tps\occipitale\PAeMedOcc165M.jpg
ID=107 
SCALE=0.008709
LM=10
1983.00000 2949.00000
1993.00000 1720.00000
1993.00000 1227.00000
1990.00000 930.00000
1182.00000 737.00000
590.00000 1272.00000
861.00000 2278.00000
3165.00000 2225.00000
3359.00000 1208.00000
2770.00000 686.00000
IMAGE=E:\Documents and Settings\UTENTE\Desktop\nuovo tps\occipitale\PAeMedOcc185M.jpg
ID=108 
SCALE=0.008709
LM=10
1791.00000 2973.00000
1751.00000 1810.00000
1746.00000 1344.00000
1736.00000 890.00000
860.00000 640.00000
305.00000 1134.00000
507.00000 2335.00000
3016.00000 2262.00000
3122.00000 1045.00000
2552.00000 620.00000
IMAGE=E:\Documents and Settings\UTENTE\Desktop\nuovo tps\occipitale\PAeMedOcc189M.jpg
ID=109 
SCALE=0.008709
LM=10
2037.00000 2613.00000
2031.00000 1678.00000
2025.00000 1047.00000
2028.00000 789.00000
1227.00000 603.00000
706.00000 1078.00000
891.00000 2091.00000
3112.00000 2084.00000
3271.00000 1050.00000
2740.00000 564.00000
IMAGE=E:\Documents and Settings\UTENTE\Desktop\nuovo tps\occipitale\PAeMedOcc71M.jpg
ID=110 
SCALE=0.008709
LM=10
1083.00000 1244.00000
1071.00000 790.00000
1055.00000 565.00000
1055.00000 459.00000
706.00000 336.00000
473.00000 590.00000
571.00000 1026.00000
1542.00000 992.00000
1601.00000 559.00000
1372.00000 315.00000
IMAGE=E:\Documents and Settings\UTENTE\Desktop\nuovo tps\occipitale\FCeMedOccER03F.JPG
ID=111 
SCALE=0.020072
LM=10
1032.00000 1241.00000
1013.00000 730.00000
1008.00000 535.00000
995.00000 402.00000
631.00000 333.00000
398.00000 586.00000
498.00000 1031.00000
1523.00000 987.00000
1580.00000 533.00000
1312.00000 318.00000
IMAGE=E:\Documents and Settings\UTENTE\Desktop\nuovo tps\occipitale\FCeMedOccER04F.JPG
ID=112 
SCALE=0.020215
LM=10
988.00000 1274.00000
969.00000 838.00000
958.00000 590.00000
954.00000 473.00000
674.00000 399.00000
456.00000 590.00000
481.00000 987.00000
1461.00000 1006.00000
1501.00000 600.00000
1266.00000 383.00000
IMAGE=E:\Documents and Settings\UTENTE\Desktop\nuovo tps\occipitale\FCeMedOccER07F.JPG
ID=113 
SCALE=0.020067
LM=10
942.00000 1319.00000
924.00000 897.00000
910.00000 652.00000
905.00000 524.00000
578.00000 417.00000
344.00000 633.00000
436.00000 1066.00000
1421.00000 1070.00000
1528.00000 622.00000
1260.00000 406.00000
IMAGE=E:\Documents and Settings\UTENTE\Desktop\nuovo tps\occipitale\FCeMedOccER09F.JPG
ID=114 
SCALE=0.020610
LM=10
1169.00000 1274.00000
1149.00000 858.00000
1141.00000 620.00000
1133.00000 468.00000
770.00000 407.00000
562.00000 636.00000
671.00000 1082.00000
1612.00000 1042.00000
1657.00000 577.00000
1425.00000 360.00000
IMAGE=E:\Documents and Settings\UTENTE\Desktop\nuovo tps\occipitale\FCeMedOccLILF.JPG
ID=115 
SCALE=0.019061
LM=10
961.00000 1259.00000
937.00000 805.00000
929.00000 579.00000
930.00000 459.00000
608.00000 361.00000
360.00000 580.00000
451.00000 997.00000
1455.00000 977.00000
1522.00000 540.00000
1251.00000 330.00000
IMAGE=E:\Documents and Settings\UTENTE\Desktop\nuovo tps\occipitale\FCeMedOccMA01F.JPG
ID=116 
SCALE=0.020375
LM=10
882.00000 924.00000
885.00000 508.00000
882.00000 299.00000
883.00000 209.00000
618.00000 126.00000
430.00000 322.00000
483.00000 709.00000
1300.00000 701.00000
1345.00000 313.00000
1161.00000 129.00000
IMAGE=E:\Documents and Settings\UTENTE\Desktop\nuovo tps\occipitale\MIeMedOcc4919F.JPG
ID=117 
SCALE=0.024272
LM=10
1863.00000 2860.00000
1866.00000 1809.00000
1866.00000 1146.00000
1863.00000 852.00000
1052.00000 618.00000
430.00000 1117.00000
769.00000 2350.00000
2965.00000 2256.00000
3273.00000 1109.00000
2655.00000 588.00000
IMAGE=E:\Documents and Settings\UTENTE\Desktop\nuovo tps\occipitale\PAeMedOcc142F.jpg
ID=118 
SCALE=0.008942
LM=10
1808.00000 2832.00000
1794.00000 1616.00000
1797.00000 1156.00000
1797.00000 914.00000
953.00000 622.00000
461.00000 1167.00000
682.00000 2179.00000
2934.00000 2098.00000
3079.00000 1138.00000
2629.00000 604.00000
IMAGE=E:\Documents and Settings\UTENTE\Desktop\nuovo tps\occipitale\PAeMedOcc95F.jpg
ID=119 
SCALE=0.008942
LM=10
1854.00000 1748.00000
1859.00000 949.00000
1857.00000 526.00000
1862.00000 373.00000
1400.00000 249.00000
1040.00000 581.00000
990.00000 1208.00000
2736.00000 1268.00000
2745.00000 621.00000
2361.00000 272.00000
IMAGE=E:\Documents and Settings\UTENTE\Desktop\nuovo tps\occipitale\COeMedOcc12bisUn.JPG
ID=120 
SCALE=0.011311
LM=10
1224.00000 1260.00000
1207.00000 817.00000
1192.00000 535.00000
1181.00000 412.00000
821.00000 357.00000
615.00000 584.00000
682.00000 1017.00000
1709.00000 959.00000
1720.00000 500.00000
1486.00000 307.00000
IMAGE=E:\Documents and Settings\UTENTE\Desktop\nuovo tps\occipitale\FCeMedOccMA05Un.JPG
ID=121 
SCALE=0.020815
LM=10
1056.00000 1129.00000
1040.00000 760.00000
1027.00000 527.00000
1024.00000 415.00000
760.00000 390.00000
579.00000 542.00000
593.00000 902.00000
1487.00000 874.00000
1468.00000 513.00000
1263.00000 362.00000
IMAGE=E:\Documents and Settings\UTENTE\Desktop\nuovo tps\occipitale\FCeMedOccncUn.JPG
ID=122 
SCALE=0.019659
LM=10
890.00000 925.00000
890.00000 510.00000
891.00000 289.00000
887.00000 174.00000
607.00000 124.00000
411.00000 325.00000
490.00000 672.00000
1326.00000 671.00000
1377.00000 327.00000
1188.00000 113.00000
IMAGE=E:\Documents and Settings\UTENTE\Desktop\nuovo tps\occipitale\MIeMedOcc470Un.JPG
ID=123 
SCALE=0.024629
LM=10
855.00000 904.00000
859.00000 421.00000
859.00000 244.00000
860.00000 128.00000
580.00000 89.00000
404.00000 299.00000
402.00000 623.00000
1320.00000 624.00000
1329.00000 311.00000
1136.00000 99.00000
IMAGE=E:\Documents and Settings\UTENTE\Desktop\nuovo tps\occipitale\MIeMedOcc4902Un.JPG
ID=124 
SCALE=0.024629
LM=10
2133.00000 2145.00000
2133.00000 1374.00000
2131.00000 865.00000
2133.00000 688.00000
1523.00000 532.00000
1114.00000 913.00000
1159.00000 1644.00000
3110.00000 1543.00000
3133.00000 885.00000
2709.00000 517.00000
IMAGE=E:\Documents and Settings\UTENTE\Desktop\nuovo tps\occipitale\NCeMedOcc24128Un.JPG
ID=125 
SCALE=0.010162
LM=10
1722.00000 2960.00000
1722.00000 1663.00000
1715.00000 1231.00000
1715.00000 906.00000
889.00000 701.00000
270.00000 1150.00000
470.00000 2276.00000
2920.00000 2248.00000
3105.00000 1111.00000
2505.00000 718.00000
IMAGE=E:\Documents and Settings\UTENTE\Desktop\nuovo tps\occipitale\PAeMedOcc184Un.jpg
ID=126 
SCALE=0.008817
LM=10
2099.00000 2140.00000
2099.00000 1405.00000
2097.00000 834.00000
2099.00000 621.00000
1403.00000 460.00000
1023.00000 961.00000
1281.00000 1837.00000
3035.00000 1664.00000
3146.00000 791.00000
2773.00000 508.00000
IMAGE=E:\Documents and Settings\UTENTE\Desktop\nuovo tps\occipitale\NCePacOcc24677M.JPG
ID=127 
SCALE=0.010267
LM=10
2159.00000 2270.00000
2154.00000 1525.00000
2154.00000 1026.00000
2146.00000 735.00000
1333.00000 530.00000
913.00000 1025.00000
1188.00000 1826.00000
3097.00000 1729.00000
3290.00000 1016.00000
2901.00000 512.00000
IMAGE=E:\Documents and Settings\UTENTE\Desktop\nuovo tps\occipitale\NCePacOcc24678M.JPG
ID=128 
SCALE=0.010267
LM=10
2175.00000 2290.00000
2178.00000 1450.00000
2172.00000 835.00000
2161.00000 627.00000
1373.00000 500.00000
981.00000 972.00000
1200.00000 1839.00000
2994.00000 1842.00000
3221.00000 971.00000
2799.00000 546.00000
IMAGE=E:\Documents and Settings\UTENTE\Desktop\nuovo tps\occipitale\NCePacOcc24679Un.JPG
ID=129 
SCALE=0.010267
LM=10
2115.00000 2362.00000
2129.00000 1367.00000
2124.00000 935.00000
2113.00000 683.00000
1308.00000 518.00000
897.00000 1026.00000
1109.00000 1784.00000
3086.00000 1676.00000
3225.00000 996.00000
2837.00000 540.00000
IMAGE=E:\Documents and Settings\UTENTE\Desktop\nuovo tps\occipitale\NCePacOcc24680M.JPG
ID=130 
SCALE=0.010267
LM=10
2190.00000 2080.00000
2133.00000 1301.00000
2099.00000 847.00000
2092.00000 608.00000
1424.00000 460.00000
1057.00000 894.00000
1264.00000 1669.00000
3001.00000 1580.00000
3119.00000 806.00000
2736.00000 406.00000
IMAGE=E:\Documents and Settings\UTENTE\Desktop\nuovo tps\occipitale\NCwIndOcc21173Un.JPG
ID=131 
SCALE=0.010267
LM=10
2119.00000 2271.00000
2128.00000 1347.00000
2116.00000 835.00000
2116.00000 611.00000
1351.00000 479.00000
963.00000 995.00000
1226.00000 1807.00000
2949.00000 1720.00000
3140.00000 944.00000
2798.00000 460.00000
IMAGE=E:\Documents and Settings\UTENTE\Desktop\nuovo tps\occipitale\NCwIndOcc21452Un.JPG
ID=132 
SCALE=0.010267
LM=10
2146.00000 2099.00000
2146.00000 1267.00000
2138.00000 774.00000
2146.00000 553.00000
1453.00000 467.00000
1067.00000 895.00000
1177.00000 1545.00000
3140.00000 1536.00000
3230.00000 900.00000
2822.00000 490.00000
IMAGE=E:\Documents and Settings\UTENTE\Desktop\nuovo tps\occipitale\NCwPacOcc32350M.JPG
ID=133 
SCALE=0.010267
LM=10
2161.00000 2224.00000
2149.00000 1358.00000
2155.00000 767.00000
2152.00000 515.00000
1357.00000 404.00000
999.00000 916.00000
1137.00000 1728.00000
3103.00000 1784.00000
3300.00000 914.00000
2893.00000 435.00000
IMAGE=E:\Documents and Settings\UTENTE\Desktop\nuovo tps\occipitale\NCwPacOcc32351F.JPG
ID=134 
SCALE=0.010267
LM=10
2135.00000 2250.00000
2135.00000 1658.00000
2129.00000 1027.00000
2134.00000 705.00000
1245.00000 524.00000
862.00000 1000.00000
1189.00000 1882.00000
3005.00000 1852.00000
3329.00000 950.00000
2985.00000 535.00000
IMAGE=E:\Documents and Settings\UTENTE\Desktop\nuovo tps\occipitale\NCwPacOcc32352F.JPG
ID=135 
SCALE=0.010267
LM=10
2163.00000 2330.00000
2161.00000 1494.00000
2158.00000 906.00000
2158.00000 605.00000
1386.00000 423.00000
952.00000 919.00000
1143.00000 1807.00000
3105.00000 1747.00000
3219.00000 883.00000
2823.00000 370.00000
IMAGE=E:\Documents and Settings\UTENTE\Desktop\nuovo tps\occipitale\NCwsPaOcc12896F.JPG
ID=136 
SCALE=0.010267
LM=10
1998.00000 1964.00000
2001.00000 1086.00000
1995.00000 706.00000
2006.00000 462.00000
1358.00000 289.00000
921.00000 664.00000
1110.00000 1523.00000
2828.00000 1450.00000
2990.00000 668.00000
2615.00000 281.00000
IMAGE=E:\Documents and Settings\UTENTE\Desktop\nuovo tps\occipitale\COwAtlOcc8Un.JPG
ID=137 
SCALE=0.011441
LM=10
1891.00000 1586.00000
1880.00000 944.00000
1880.00000 571.00000
1880.00000 411.00000
1354.00000 268.00000
1069.00000 646.00000
1197.00000 1053.00000
2582.00000 1098.00000
2758.00000 621.00000
2422.00000 242.00000
IMAGE=E:\Documents and Settings\UTENTE\Desktop\nuovo tps\occipitale\BEenAtOcc39139Un.JPG
ID=138 
SCALE=0.014045
LM=10
2141.00000 1646.00000
2137.00000 941.00000
2142.00000 621.00000
2145.00000 401.00000
1647.00000 313.00000
1346.00000 595.00000
1416.00000 1164.00000
2848.00000 1152.00000
2940.00000 555.00000
2606.00000 317.00000
IMAGE=E:\Documents and Settings\UTENTE\Desktop\nuovo tps\occipitale\BEaquaOcc18882M.JPG
ID=139 
SCALE=0.014045
LM=10
1845.00000 1535.00000
1853.00000 798.00000
1849.00000 480.00000
1855.00000 349.00000
1395.00000 238.00000
1077.00000 579.00000
1183.00000 1137.00000
2601.00000 1139.00000
2695.00000 569.00000
2348.00000 228.00000
IMAGE=E:\Documents and Settings\UTENTE\Desktop\nuovo tps\occipitale\BEaquaOcc20140M.JPG
ID=140 
SCALE=0.014045
LM=10
2166.00000 2098.00000
2158.00000 1313.00000
2158.00000 790.00000
2155.00000 475.00000
1473.00000 432.00000
1036.00000 852.00000
1194.00000 1635.00000
3124.00000 1589.00000
3245.00000 842.00000
2805.00000 358.00000
IMAGE=E:\Documents and Settings\UTENTE\Desktop\nuovo tps\occipitale\NCaquaOcc13190M.JPG
ID=141 
SCALE=0.010120
LM=10
1944.00000 2584.00000
1921.00000 1512.00000
1901.00000 974.00000
1902.00000 778.00000
1140.00000 642.00000
675.00000 1063.00000
879.00000 2050.00000
2976.00000 2063.00000
3178.00000 1048.00000
2644.00000 592.00000
IMAGE=E:\Documents and Settings\UTENTE\Desktop\nuovo tps\occipitale\PAaquaOcc139M.jpg
ID=142 
SCALE=0.008912
LM=10
1930.00000 2749.00000
1933.00000 1660.00000
1923.00000 1093.00000
1930.00000 830.00000
1162.00000 633.00000
662.00000 990.00000
807.00000 2146.00000
3060.00000 2107.00000
3168.00000 1020.00000
2631.00000 603.00000
IMAGE=E:\Documents and Settings\UTENTE\Desktop\nuovo tps\occipitale\PAaquaOcc146M.jpg
ID=143 
SCALE=0.008912
LM=10
1940.00000 2922.00000
1930.00000 1891.00000
1926.00000 1307.00000
1937.00000 968.00000
1040.00000 793.00000
462.00000 1204.00000
838.00000 2406.00000
3064.00000 2369.00000
3371.00000 1151.00000
2795.00000 814.00000
IMAGE=E:\Documents and Settings\UTENTE\Desktop\nuovo tps\occipitale\PAaquaOcc159M.jpg
ID=144 
SCALE=0.008912
LM=10
2051.00000 1486.00000
2051.00000 896.00000
2051.00000 432.00000
2051.00000 292.00000
1634.00000 245.00000
1344.00000 553.00000
1400.00000 1109.00000
2670.00000 1153.00000
2744.00000 575.00000
2470.00000 258.00000
IMAGE=E:\Documents and Settings\UTENTE\Desktop\nuovo tps\occipitale\BEaquaOcc17692F.JPG
ID=145 
SCALE=0.013549
LM=10
2184.00000 1426.00000
2190.00000 731.00000
2187.00000 398.00000
2190.00000 327.00000
1780.00000 252.00000
1489.00000 538.00000
1533.00000 1076.00000
2760.00000 1066.00000
2835.00000 542.00000
2566.00000 266.00000
IMAGE=E:\Documents and Settings\UTENTE\Desktop\nuovo tps\occipitale\BEaquaOcc18883F.JPG
ID=146 
SCALE=0.013549
LM=10
1888.00000 1563.00000
1888.00000 750.00000
1885.00000 468.00000
1887.00000 331.00000
1379.00000 198.00000
1109.00000 524.00000
1161.00000 1111.00000
2648.00000 1105.00000
2694.00000 527.00000
2390.00000 213.00000
IMAGE=E:\Documents and Settings\UTENTE\Desktop\nuovo tps\occipitale\BEaquaOcc20142F.JPG
ID=147 
SCALE=0.013549
LM=10
1909.00000 1535.00000
1904.00000 785.00000
1903.00000 471.00000
1905.00000 275.00000
1398.00000 256.00000
1143.00000 553.00000
1290.00000 1190.00000
2603.00000 1158.00000
2704.00000 526.00000
2420.00000 233.00000
IMAGE=E:\Documents and Settings\UTENTE\Desktop\nuovo tps\occipitale\BEaquaOcc20143F.JPG
ID=148 
SCALE=0.013549
LM=10
2142.00000 1861.00000
2145.00000 1164.00000
2141.00000 616.00000
2140.00000 472.00000
1583.00000 409.00000
1243.00000 765.00000
1288.00000 1432.00000
2920.00000 1423.00000
2989.00000 781.00000
2692.00000 397.00000
IMAGE=E:\Documents and Settings\UTENTE\Desktop\nuovo tps\occipitale\NCaquaOcc14595F.JPG
ID=149 
SCALE=0.010330
LM=10
2138.00000 1956.00000
2136.00000 1183.00000
2136.00000 732.00000
2136.00000 522.00000
1503.00000 385.00000
1104.00000 820.00000
1285.00000 1606.00000
2962.00000 1503.00000
3087.00000 808.00000
2724.00000 404.00000
IMAGE=E:\Documents and Settings\UTENTE\Desktop\nuovo tps\occipitale\NCaquaOcc15384F.JPG
ID=150 
SCALE=0.010330
LM=10
2198.00000 2049.00000
2198.00000 1207.00000
2193.00000 761.00000
2190.00000 561.00000
1607.00000 511.00000
1207.00000 829.00000
1272.00000 1601.00000
3077.00000 1534.00000
3097.00000 857.00000
2730.00000 465.00000
IMAGE=E:\Documents and Settings\UTENTE\Desktop\nuovo tps\occipitale\NCaquaOcc19785F.JPG
ID=151 
SCALE=0.010330
LM=10
2112.00000 1961.00000
2112.00000 1153.00000
2106.00000 666.00000
2107.00000 541.00000
1476.00000 369.00000
1061.00000 855.00000
1172.00000 1532.00000
2968.00000 1540.00000
3118.00000 877.00000
2705.00000 398.00000
IMAGE=E:\Documents and Settings\UTENTE\Desktop\nuovo tps\occipitale\NCaquaOcc19827F.JPG
ID=152 
SCALE=0.010330
LM=10
2167.00000 2171.00000
2164.00000 1436.00000
2162.00000 961.00000
2159.00000 647.00000
1387.00000 581.00000
1016.00000 965.00000
1196.00000 1721.00000
3097.00000 1686.00000
3211.00000 1003.00000
2901.00000 543.00000
IMAGE=E:\Documents and Settings\UTENTE\Desktop\nuovo tps\occipitale\NCaquaOcc20295F.JPG
ID=153 
SCALE=0.010330
LM=10
2155.00000 1933.00000
2146.00000 1153.00000
2153.00000 549.00000
2152.00000 398.00000
1499.00000 340.00000
1158.00000 713.00000
1255.00000 1544.00000
2977.00000 1533.00000
3052.00000 699.00000
2700.00000 307.00000
IMAGE=E:\Documents and Settings\UTENTE\Desktop\nuovo tps\occipitale\NCaquaOcc21331F.JPG
ID=154 
SCALE=0.010330
LM=10
2124.00000 1437.00000
2119.00000 941.00000
2121.00000 490.00000
2124.00000 361.00000
1799.00000 287.00000
1514.00000 547.00000
1537.00000 1115.00000
2682.00000 1131.00000
2713.00000 560.00000
2431.00000 331.00000
IMAGE=E:\Documents and Settings\UTENTE\Desktop\nuovo tps\occipitale\NCaquaOcc21420Un.JPG
ID=155 
SCALE=0.010330
LM=10
2050.00000 2439.00000
2056.00000 1430.00000
2050.00000 852.00000
2047.00000 688.00000
1364.00000 572.00000
887.00000 1039.00000
955.00000 1847.00000
3090.00000 1893.00000
3182.00000 1037.00000
2673.00000 552.00000
IMAGE=E:\Documents and Settings\UTENTE\Desktop\nuovo tps\occipitale\PAaquaOccncUn.jpg
ID=156 
SCALE=0.008802
LM=10
2086.00000 2049.00000
2115.00000 1291.00000
2133.00000 875.00000
2144.00000 675.00000
1637.00000 511.00000
1261.00000 832.00000
1329.00000 1502.00000
2898.00000 1669.00000
3102.00000 986.00000
2747.00000 612.00000
IMAGE=E:\Documents and Settings\UTENTE\Desktop\nuovo tps\occipitale\GE_Occ46867Un.JPG
ID=157 
SCALE=0.012885
LM=10
1088.00000 1021.00000
1087.00000 556.00000
1081.00000 336.00000
1084.00000 208.00000
753.00000 185.00000
573.00000 403.00000
654.00000 760.00000
1497.00000 767.00000
1565.00000 387.00000
1389.00000 174.00000
IMAGE=E:\Documents and Settings\UTENTE\Desktop\nuovo tps\occipitale\RO_Occ42F.jpg
ID=158 
SCALE=0.022217
LM=10
1900.00000 1400.00000
1877.00000 747.00000
1870.00000 464.00000
1864.00000 343.00000
1471.00000 247.00000
1187.00000 553.00000
1221.00000 977.00000
2583.00000 990.00000
2638.00000 544.00000
2298.00000 245.00000
IMAGE=E:\Documents and Settings\UTENTE\Desktop\nuovo tps\occipitale\BE_Occ33385Un.JPG
ID=159 
SCALE=0.014084
LM=10
2331.00000 2208.00000
2310.00000 1077.00000
2293.00000 652.00000
2291.00000 416.00000
1621.00000 284.00000
1174.00000 778.00000
1338.00000 1608.00000
3320.00000 1577.00000
3433.00000 681.00000
2970.00000 240.00000
IMAGE=E:\Documents and Settings\UTENTE\Desktop\nuovo tps\occipitale\CA_Occ284Un.JPG
ID=160 
SCALE=0.009671
LM=10
2003.00000 1771.00000
2008.00000 1052.00000
1995.00000 641.00000
1998.00000 415.00000
1485.00000 266.00000
1095.00000 658.00000
1249.00000 1335.00000
2751.00000 1369.00000
2957.00000 680.00000
2555.00000 288.00000
IMAGE=E:\Documents and Settings\UTENTE\Desktop\nuovo tps\occipitale\CO_Occ13Un.JPG
ID=161 
SCALE=0.011441
LM=10
2009.00000 2233.00000
2004.00000 1218.00000
2006.00000 768.00000
2008.00000 554.00000
1194.00000 357.00000
715.00000 747.00000
1024.00000 1713.00000
2935.00000 1700.00000
3193.00000 748.00000
2698.00000 303.00000
IMAGE=E:\Documents and Settings\UTENTE\Desktop\nuovo tps\occipitale\CO_Occ6Un.JPG
ID=162 
SCALE=0.010351
LM=10
2062.00000 2026.00000
2066.00000 1111.00000
2069.00000 721.00000
2065.00000 447.00000
1388.00000 322.00000
1029.00000 720.00000
1098.00000 1497.00000
2946.00000 1520.00000
3098.00000 727.00000
2743.00000 315.00000
IMAGE=E:\Documents and Settings\UTENTE\Desktop\nuovo tps\occipitale\CO_OccAnonUn.JPG
ID=163 
SCALE=0.010373
LM=10
1998.00000 2002.00000
2008.00000 1213.00000
2006.00000 800.00000
2002.00000 552.00000
1307.00000 303.00000
897.00000 763.00000
1118.00000 1493.00000
2831.00000 1493.00000
3094.00000 777.00000
2676.00000 346.00000
IMAGE=E:\Documents and Settings\UTENTE\Desktop\nuovo tps\occipitale\CO_OccnocodeUn.JPG
ID=164 
SCALE=0.011363
LM=10
865.00000 917.00000
863.00000 494.00000
863.00000 304.00000
866.00000 171.00000
557.00000 124.00000
399.00000 283.00000
448.00000 696.00000
1283.00000 694.00000
1340.00000 298.00000
1154.00000 125.00000
IMAGE=E:\Documents and Settings\UTENTE\Desktop\nuovo tps\occipitale\MI_Occ3968Un.JPG
ID=165 
SCALE=0.025251
LM=10
2152.00000 1773.00000
2149.00000 1209.00000
2147.00000 687.00000
2145.00000 455.00000
1637.00000 397.00000
1367.00000 568.00000
1291.00000 947.00000
2884.00000 1213.00000
2882.00000 560.00000
2624.00000 381.00000
IMAGE=E:\Documents and Settings\UTENTE\Desktop\nuovo tps\occipitale\NC_Occ11807Un.JPG
ID=166 
SCALE=0.010309
LM=10
2144.00000 2287.00000
2143.00000 1432.00000
2144.00000 961.00000
2141.00000 644.00000
1329.00000 468.00000
907.00000 884.00000
1110.00000 1661.00000
3189.00000 1654.00000
3417.00000 864.00000
2905.00000 421.00000
IMAGE=E:\Documents and Settings\UTENTE\Desktop\nuovo tps\occipitale\NC_Occ11952Un.JPG
ID=167 
SCALE=0.010309
LM=10
2141.00000 2244.00000
2138.00000 1421.00000
2135.00000 904.00000
2138.00000 615.00000
1377.00000 459.00000
904.00000 952.00000
1151.00000 1694.00000
3092.00000 1666.00000
3345.00000 763.00000
2870.00000 444.00000
IMAGE=E:\Documents and Settings\UTENTE\Desktop\nuovo tps\occipitale\NC_Occ12593M.JPG
ID=168 
SCALE=0.010309
LM=10
2132.00000 2187.00000
2126.00000 1270.00000
2132.00000 767.00000
2129.00000 553.00000
1426.00000 423.00000
990.00000 885.00000
1260.00000 1789.00000
2977.00000 1701.00000
3197.00000 877.00000
2794.00000 414.00000
IMAGE=E:\Documents and Settings\UTENTE\Desktop\nuovo tps\occipitale\NC_Occ14596Un.JPG
ID=169 
SCALE=0.010309
LM=10
2118.00000 2155.00000
2121.00000 1327.00000
2126.00000 798.00000
2121.00000 495.00000
1525.00000 449.00000
1031.00000 764.00000
1054.00000 1468.00000
3088.00000 1489.00000
3094.00000 815.00000
2702.00000 477.00000
IMAGE=E:\Documents and Settings\UTENTE\Desktop\nuovo tps\occipitale\NC_Occ2450Un.JPG
ID=170 
SCALE=0.010309
LM=10
2172.00000 2255.00000
2176.00000 1231.00000
2176.00000 696.00000
2169.00000 493.00000
1422.00000 363.00000
997.00000 790.00000
1169.00000 1746.00000
3083.00000 1783.00000
3267.00000 853.00000
2889.00000 324.00000
IMAGE=E:\Documents and Settings\UTENTE\Desktop\nuovo tps\occipitale\NC_Occ31185Un.JPG
ID=171 
SCALE=0.010309
LM=10
2126.00000 2338.00000
2118.00000 1424.00000
2115.00000 938.00000
2109.00000 664.00000
1383.00000 466.00000
934.00000 912.00000
1155.00000 1795.00000
3136.00000 1791.00000
3354.00000 885.00000
2873.00000 416.00000
IMAGE=E:\Documents and Settings\UTENTE\Desktop\nuovo tps\occipitale\NC_Occ31188Un.JPG
ID=172 
SCALE=0.010309
LM=10
2146.00000 2228.00000
2144.00000 1509.00000
2141.00000 961.00000
2138.00000 654.00000
1388.00000 437.00000
966.00000 852.00000
1253.00000 1717.00000
3042.00000 1661.00000
3297.00000 845.00000
2878.00000 459.00000
IMAGE=E:\Documents and Settings\UTENTE\Desktop\nuovo tps\occipitale\NC_Occ31190Un.JPG
ID=173 
SCALE=0.010309
LM=10
2141.00000 2267.00000
2135.00000 1373.00000
2138.00000 847.00000
2144.00000 590.00000
1465.00000 517.00000
1052.00000 875.00000
1234.00000 1673.00000
3061.00000 1764.00000
3301.00000 928.00000
2866.00000 557.00000
IMAGE=E:\Documents and Settings\UTENTE\Desktop\nuovo tps\occipitale\NC_Occ31191Un.JPG
ID=174 
SCALE=0.010309
LM=10
2229.00000 2156.00000
2157.00000 1426.00000
2115.00000 1028.00000
2092.00000 688.00000
1328.00000 531.00000
923.00000 1007.00000
1271.00000 1736.00000
3056.00000 1649.00000
3256.00000 851.00000
2864.00000 480.00000
IMAGE=E:\Documents and Settings\UTENTE\Desktop\nuovo tps\occipitale\NC_Occ31192Un.JPG
ID=175 
SCALE=0.010309
LM=10
2324.00000 2161.00000
2175.00000 1184.00000
2104.00000 675.00000
2061.00000 435.00000
1231.00000 435.00000
888.00000 967.00000
1115.00000 1445.00000
3233.00000 1439.00000
3323.00000 541.00000
2984.00000 322.00000
IMAGE=E:\Documents and Settings\UTENTE\Desktop\nuovo tps\occipitale\NC_Occ3351Un.JPG
ID=176 
SCALE=0.010309
LM=10
2142.00000 2347.00000
2164.00000 1522.00000
2164.00000 940.00000
2172.00000 677.00000
1379.00000 470.00000
929.00000 929.00000
1176.00000 1852.00000
3113.00000 1797.00000
3263.00000 921.00000
2867.00000 423.00000
IMAGE=E:\Documents and Settings\UTENTE\Desktop\nuovo tps\occipitale\NC_Occ7316Un.JPG
ID=177 
SCALE=0.010309
LM=10
2119.00000 2390.00000
2122.00000 1391.00000
2119.00000 916.00000
2116.00000 599.00000
1345.00000 461.00000
869.00000 921.00000
1182.00000 1866.00000
3093.00000 1847.00000
3358.00000 940.00000
2891.00000 436.00000
IMAGE=E:\Documents and Settings\UTENTE\Desktop\nuovo tps\occipitale\NC_Occ8159Un.JPG
ID=178 
SCALE=0.010309
LM=10
2132.00000 2201.00000
2126.00000 1418.00000
2126.00000 901.00000
2124.00000 647.00000
1452.00000 491.00000
963.00000 917.00000
1207.00000 1685.00000
3081.00000 1558.00000
3226.00000 900.00000
2764.00000 533.00000
IMAGE=E:\Documents and Settings\UTENTE\Desktop\nuovo tps\occipitale\NC_Occ8160Un.JPG
ID=179 
SCALE=0.010309
LM=10
1674.00000 3005.00000
1664.00000 1770.00000
1670.00000 1297.00000
1664.00000 923.00000
876.00000 755.00000
283.00000 1232.00000
537.00000 2333.00000
2803.00000 2328.00000
3091.00000 1221.00000
2440.00000 748.00000
IMAGE=E:\Documents and Settings\UTENTE\Desktop\nuovo tps\occipitale\PA_Occ138Un.jpg
ID=180 
SCALE=0.008927
LM=10
2185.00000 2489.00000
2185.00000 1597.00000
2182.00000 902.00000
2185.00000 692.00000
1476.00000 519.00000
980.00000 988.00000
1081.00000 1982.00000
3259.00000 2019.00000
3344.00000 1003.00000
2842.00000 525.00000
IMAGE=E:\Documents and Settings\UTENTE\Desktop\nuovo tps\occipitale\PA_Occ96Un.jpg
ID=181 
SCALE=0.008927
LM=10
2025.00000 2537.00000
2022.00000 1455.00000
2009.00000 971.00000
2012.00000 712.00000
1336.00000 594.00000
841.00000 1054.00000
895.00000 1909.00000
3163.00000 1853.00000
3172.00000 1004.00000
2662.00000 550.00000
IMAGE=E:\Documents and Settings\UTENTE\Desktop\nuovo tps\occipitale\PA_OccAnonUn.jpg
ID=182 
SCALE=0.008927
LM=10
1093.00000 959.00000
1080.00000 579.00000
1072.00000 321.00000
1069.00000 188.00000
747.00000 136.00000
593.00000 342.00000
626.00000 695.00000
1536.00000 696.00000
1525.00000 324.00000
1374.00000 145.00000
IMAGE=E:\Documents and Settings\UTENTE\Desktop\nuovo tps\occipitale\RO_Occ37Un.jpg
ID=183 
SCALE=0.021421
LM=10
1050.00000 985.00000
1033.00000 571.00000
1018.00000 321.00000
1015.00000 224.00000
686.00000 145.00000
519.00000 372.00000
581.00000 781.00000
1481.00000 728.00000
1525.00000 353.00000
1344.00000 127.00000
IMAGE=E:\Documents and Settings\UTENTE\Desktop\nuovo tps\occipitale\RO_Occ41Un.jpg
ID=184 
SCALE=0.021421
LM=10
1039.00000 1099.00000
1034.00000 607.00000
1040.00000 355.00000
1036.00000 238.00000
677.00000 163.00000
467.00000 393.00000
503.00000 843.00000
1529.00000 875.00000
1604.00000 400.00000
1352.00000 168.00000
IMAGE=E:\Documents and Settings\UTENTE\Desktop\nuovo tps\occipitale\SP_Occ1597Un.JPG
ID=185 
SCALE=0.019219
LM=10
1015.00000 1264.00000
1017.00000 776.00000
1012.00000 453.00000
1015.00000 274.00000
628.00000 229.00000
378.00000 455.00000
443.00000 956.00000
1555.00000 1005.00000
1657.00000 505.00000
1444.00000 240.00000
IMAGE=E:\Documents and Settings\UTENTE\Desktop\nuovo tps\occipitale\SP_Occ7176Un.JPG
ID=186 
SCALE=0.019219
