# Supplementary material for: Intra- and Interspecific Interactions as Proximate Determinants of Sexual Dimorphism and Allometric Trajectories in the Bottlenose Dolphin Tursiops truncatus (Cetacea, Odontoceti, Delphinidae)
Source: PLoS One. 2016 Oct 20;11(10):e0164287. doi: 10.1371/journal.pone.0164287 (PMC5072710; doi:10.1371/journal.pone.0164287)
Supplement: S1 Dataset — (ZIP) [file pone.0164287.s002.zip › TPS/right_Mandible.TPS]

LM=8
3200.00000 1030.00000
3109.00000 1071.00000
1833.00000 1024.00000
912.00000 1211.00000
757.00000 990.00000
734.00000 798.00000
878.00000 658.00000
1845.00000 733.00000
IMAGE=COBaltMes27Fr.JPG
@ID=0 
SCALE=0.019143
LM=8
4043.00000 653.00000
3928.00000 709.00000
2368.00000 752.00000
733.00000 1194.00000
518.00000 955.00000
363.00000 596.00000
554.00000 354.00000
2357.00000 417.00000
IMAGE=COBaltMes23Unr.JPG
@ID=1 
SCALE=0.013221
LM=8
3277.00000 1511.00000
3241.00000 1559.00000
1554.00000 1642.00000
205.00000 1847.00000
140.00000 1682.00000
104.00000 1430.00000
289.00000 1219.00000
1542.00000 1372.00000
IMAGE=COBaltMesdx11Unr.JPG
@ID=2 
SCALE=0.011654
LM=8
3966.00000 1327.00000
3758.00000 1360.00000
2050.00000 1292.00000
709.00000 1670.00000
359.00000 1363.00000
343.00000 995.00000
518.00000 757.00000
2069.00000 846.00000
IMAGE=COBaltMesdx26Unr.JPG
@ID=3 
SCALE=0.018972
LM=8
4158.00000 826.00000
3997.00000 857.00000
2009.00000 653.00000
498.00000 773.00000
335.00000 534.00000
298.00000 213.00000
541.00000 31.00000
2050.00000 231.00000
IMAGE=KIBaltMes2003Unr.JPG
@ID=4 
SCALE=0.012132
LM=8
4156.00000 927.00000
3949.00000 946.00000
2126.00000 666.00000
850.00000 837.00000
569.00000 628.00000
481.00000 326.00000
721.00000 85.00000
2185.00000 286.00000
IMAGE=KIBaltMes2031Unr.JPG
@ID=5 
SCALE=0.012282
LM=8
4094.00000 831.00000
3919.00000 929.00000
2039.00000 884.00000
587.00000 1194.00000
329.00000 860.00000
240.00000 544.00000
530.00000 301.00000
2052.00000 382.00000
IMAGE=KIBaltMesdx1416Unr.JPG
@ID=6 
SCALE=0.016126
LM=8
4110.00000 1614.00000
3981.00000 1647.00000
1907.00000 1433.00000
466.00000 1680.00000
108.00000 1274.00000
129.00000 957.00000
355.00000 805.00000
1968.00000 939.00000
IMAGE=KIBaltMesdx2040Unr.JPG
@ID=7 
SCALE=0.012156
LM=8
3541.00000 1008.00000
3300.00000 1044.00000
2032.00000 1057.00000
976.00000 1231.00000
824.00000 1046.00000
749.00000 841.00000
949.00000 667.00000
2031.00000 758.00000
IMAGE=COBaltMes15Unr.JPG
@ID=8 
SCALE=0.016427
LM=8
3643.00000 1172.00000
3439.00000 1207.00000
1734.00000 1288.00000
634.00000 1623.00000
308.00000 1393.00000
207.00000 1131.00000
482.00000 867.00000
1724.00000 866.00000
IMAGE=BENortMesdx1517CMr.JPG
@ID=9 
SCALE=0.021738
LM=8
3942.00000 1519.00000
3717.00000 1643.00000
1916.00000 1413.00000
403.00000 1422.00000
284.00000 1114.00000
186.00000 811.00000
472.00000 595.00000
1977.00000 979.00000
IMAGE=BENortMesdx16357Mr.JPG
@ID=10 
SCALE=0.021738
LM=8
4140.00000 2107.00000
3830.00000 2003.00000
1886.00000 1339.00000
303.00000 1078.00000
215.00000 858.00000
211.00000 444.00000
486.00000 228.00000
2083.00000 805.00000
IMAGE=BENortMesdx17494Mr.JPG
@ID=11 
SCALE=0.021738
LM=8
3816.00000 1679.00000
3732.00000 1712.00000
1912.00000 1474.00000
495.00000 1621.00000
227.00000 1274.00000
205.00000 935.00000
513.00000 732.00000
1982.00000 1042.00000
IMAGE=BENortMesdx20138Mr.JPG
@ID=12 
SCALE=0.021738
LM=8
3544.00000 1238.00000
3499.00000 1250.00000
2097.00000 1030.00000
954.00000 1116.00000
886.00000 912.00000
856.00000 694.00000
1020.00000 569.00000
2150.00000 733.00000
IMAGE=NCNorMest5873Mr.JPG
@ID=13 
SCALE=0.017553
LM=8
3423.00000 1602.00000
3362.00000 1654.00000
2200.00000 1562.00000
1234.00000 1734.00000
1184.00000 1556.00000
1157.00000 1365.00000
1297.00000 1223.00000
2226.00000 1326.00000
IMAGE=NCNortMes16162Mr.JPG
@ID=14 
SCALE=0.017553
LM=8
3424.00000 894.00000
3370.00000 937.00000
1916.00000 936.00000
1001.00000 1149.00000
828.00000 942.00000
765.00000 735.00000
936.00000 543.00000
1917.00000 590.00000
IMAGE=NCNortMes19799Mr.JPG
@ID=15 
SCALE=0.017553
LM=8
3003.00000 1081.00000
3001.00000 1096.00000
2233.00000 1189.00000
1715.00000 1351.00000
1692.00000 1272.00000
1654.00000 1192.00000
1698.00000 1087.00000
2216.00000 1034.00000
IMAGE=NCNortMes19872Mr.JPG
@ID=16 
SCALE=0.017553
LM=8
3676.00000 1112.00000
3627.00000 1146.00000
2249.00000 908.00000
1234.00000 934.00000
1087.00000 722.00000
1069.00000 430.00000
1275.00000 319.00000
2306.00000 590.00000
IMAGE=NCNortMes28061Mr.JPG
@ID=17 
SCALE=0.017553
LM=8
3383.00000 1248.00000
3331.00000 1290.00000
1952.00000 1449.00000
1043.00000 1788.00000
833.00000 1613.00000
757.00000 1398.00000
925.00000 1192.00000
1922.00000 1151.00000
IMAGE=NCNortMes933Mr.JPG
@ID=18 
SCALE=0.017553
LM=8
3198.00000 1250.00000
3130.00000 1301.00000
1647.00000 1361.00000
547.00000 1680.00000
370.00000 1473.00000
339.00000 1221.00000
536.00000 1022.00000
1640.00000 1021.00000
IMAGE=NCNortMesdx1466Mr.JPG
@ID=19 
SCALE=0.017553
LM=8
2856.00000 1438.00000
2835.00000 1476.00000
1812.00000 1411.00000
965.00000 1494.00000
981.00000 1395.00000
955.00000 1221.00000
1081.00000 1105.00000
1827.00000 1207.00000
IMAGE=NCNortMesdx15383Mr.JPG
@ID=20 
SCALE=0.017553
LM=8
4021.00000 1633.00000
3930.00000 1677.00000
2148.00000 1586.00000
662.00000 1855.00000
398.00000 1491.00000
397.00000 1076.00000
666.00000 858.00000
2179.00000 1104.00000
IMAGE=NCNortMesdx16455Mr.JPG
@ID=21 
SCALE=0.017553
LM=8
3179.00000 1109.00000
3173.00000 1150.00000
2014.00000 1102.00000
1133.00000 1296.00000
1059.00000 1146.00000
1025.00000 974.00000
1176.00000 825.00000
2025.00000 886.00000
IMAGE=NCNortMesdx2247Mr.JPG
@ID=22 
SCALE=0.017553
LM=8
3963.00000 1673.00000
3917.00000 1717.00000
2128.00000 1524.00000
662.00000 1750.00000
464.00000 1409.00000
473.00000 1109.00000
744.00000 880.00000
2179.00000 1103.00000
IMAGE=NCNortMesdx31193Mr.JPG
@ID=23 
SCALE=0.017553
LM=8
4101.00000 1503.00000
4025.00000 1549.00000
2215.00000 1510.00000
667.00000 1799.00000
491.00000 1510.00000
431.00000 1142.00000
732.00000 874.00000
2236.00000 1029.00000
IMAGE=NCNortMesdx7651Mr.JPG
@ID=24 
SCALE=0.017553
LM=8
3766.00000 1459.00000
3580.00000 1463.00000
2147.00000 1510.00000
1044.00000 1785.00000
913.00000 1592.00000
851.00000 1339.00000
1024.00000 1110.00000
2142.00000 1153.00000
IMAGE=NCNortMesdx7893Mr.JPG
@ID=25 
SCALE=0.017553
LM=8
4155.00000 1543.00000
4071.00000 1574.00000
1883.00000 1451.00000
398.00000 1619.00000
149.00000 1268.00000
102.00000 929.00000
332.00000 691.00000
1922.00000 900.00000
IMAGE=BENortMesdx1517DFr.JPG
@ID=26 
SCALE=0.016172
LM=8
4096.00000 2367.00000
3946.00000 2353.00000
2150.00000 1492.00000
303.00000 1106.00000
139.00000 660.00000
209.00000 331.00000
610.00000 146.00000
2372.00000 1067.00000
IMAGE=BENortMesdx1517EFr.JPG
@ID=27 
SCALE=0.016172
LM=8
3825.00000 1691.00000
3726.00000 1817.00000
1861.00000 1913.00000
517.00000 2287.00000
328.00000 2016.00000
217.00000 1679.00000
458.00000 1395.00000
1853.00000 1420.00000
IMAGE=BENortMesdx20139Fr.JPG
@ID=28 
SCALE=0.016172
LM=8
3822.00000 1009.00000
3735.00000 1031.00000
1857.00000 905.00000
506.00000 1176.00000
326.00000 900.00000
195.00000 512.00000
471.00000 301.00000
1892.00000 440.00000
IMAGE=CONortMes301Fr.JPG
@ID=29 
SCALE=0.013227
LM=8
3037.00000 994.00000
3009.00000 1013.00000
1973.00000 992.00000
1142.00000 1105.00000
1092.00000 997.00000
1051.00000 825.00000
1196.00000 708.00000
1981.00000 817.00000
IMAGE=NCNortMes4900Fr.JPG
@ID=30 
SCALE=0.017963
LM=8
3056.00000 212.00000
3056.00000 246.00000
2152.00000 704.00000
1492.00000 1200.00000
1418.00000 1106.00000
1321.00000 1017.00000
1342.00000 886.00000
2064.00000 530.00000
IMAGE=NCNortMesdx1558Fr.JPG
@ID=31 
SCALE=0.017963
LM=8
4141.00000 1236.00000
4049.00000 1352.00000
2123.00000 1486.00000
761.00000 1802.00000
540.00000 1570.00000
477.00000 1275.00000
642.00000 1033.00000
2096.00000 1063.00000
IMAGE=NCNortMesdx16853Fr.JPG
@ID=32 
SCALE=0.017963
LM=8
3802.00000 1361.00000
3736.00000 1376.00000
1816.00000 1275.00000
359.00000 1398.00000
236.00000 1125.00000
194.00000 842.00000
381.00000 641.00000
1837.00000 903.00000
IMAGE=NCNortMesdx21227Fr.JPG
@ID=33 
SCALE=0.017963
LM=8
3656.00000 1310.00000
3560.00000 1386.00000
1798.00000 1435.00000
392.00000 1688.00000
172.00000 1441.00000
92.00000 1115.00000
238.00000 885.00000
1802.00000 1031.00000
IMAGE=NCNortMesdx21349Fr.JPG
@ID=34 
SCALE=0.017963
LM=8
3570.00000 1386.00000
3393.00000 1402.00000
1751.00000 1349.00000
371.00000 1624.00000
121.00000 1337.00000
98.00000 1057.00000
330.00000 838.00000
1775.00000 965.00000
IMAGE=NCNortMesdx2330Fr.JPG
@ID=35 
SCALE=0.017963
LM=8
4069.00000 1113.00000
3905.00000 1152.00000
2252.00000 1257.00000
841.00000 1630.00000
648.00000 1324.00000
607.00000 983.00000
786.00000 784.00000
2235.00000 881.00000
IMAGE=NCNortMesdx27044Fr.JPG
@ID=36 
SCALE=0.017963
LM=8
4042.00000 1254.00000
3941.00000 1287.00000
2408.00000 1185.00000
710.00000 1528.00000
461.00000 1254.00000
388.00000 901.00000
595.00000 717.00000
2437.00000 815.00000
IMAGE=NCNortMesdx2943Fr.JPG
@ID=37 
SCALE=0.017963
LM=8
3728.00000 885.00000
3642.00000 924.00000
2121.00000 1051.00000
907.00000 1285.00000
710.00000 1032.00000
676.00000 787.00000
861.00000 675.00000
2098.00000 727.00000
IMAGE=NCNortMesdx4515Fr.JPG
@ID=38 
SCALE=0.017963
LM=8
4093.00000 1328.00000
3904.00000 1349.00000
2068.00000 1512.00000
759.00000 1968.00000
468.00000 1715.00000
360.00000 1446.00000
605.00000 1149.00000
2032.00000 1091.00000
IMAGE=NCNortMesdx8164Fr.JPG
@ID=39 
SCALE=0.017963
LM=8
4196.00000 2139.00000
4048.00000 2114.00000
2069.00000 1329.00000
314.00000 1054.00000
174.00000 719.00000
222.00000 356.00000
596.00000 200.00000
2258.00000 889.00000
IMAGE=BENortMesdx17495Unr.JPG
@ID=40 
SCALE=0.016233
LM=8
4195.00000 1075.00000
4013.00000 1122.00000
1939.00000 959.00000
477.00000 1152.00000
219.00000 799.00000
144.00000 430.00000
425.00000 211.00000
1986.00000 402.00000
IMAGE=CONortMes24Unr.JPG
@ID=41 
SCALE=0.011958
LM=8
3656.00000 1073.00000
3561.00000 1103.00000
2223.00000 854.00000
1165.00000 952.00000
1035.00000 763.00000
983.00000 488.00000
1336.00000 353.00000
2277.00000 561.00000
IMAGE=NCNortMes12597Unr.JPG
@ID=42 
SCALE=0.017843
LM=8
3340.00000 883.00000
3294.00000 912.00000
1942.00000 855.00000
1043.00000 1040.00000
894.00000 861.00000
860.00000 655.00000
1006.00000 459.00000
1955.00000 556.00000
IMAGE=NCNortMes19837Unr.JPG
@ID=43 
SCALE=0.017843
LM=8
3195.00000 946.00000
3155.00000 991.00000
2022.00000 971.00000
1091.00000 1117.00000
1056.00000 988.00000
1011.00000 815.00000
1198.00000 643.00000
2026.00000 711.00000
IMAGE=NCNortMes23868Un.JPG
@ID=44 
SCALE=0.017843
LM=8
3395.00000 797.00000
3331.00000 836.00000
1924.00000 913.00000
870.00000 1121.00000
770.00000 957.00000
700.00000 737.00000
904.00000 543.00000
1910.00000 574.00000
IMAGE=NCNortMes26121Unr.JPG
@ID=45 
SCALE=0.017843
LM=8
3381.00000 1068.00000
3330.00000 1097.00000
1940.00000 1015.00000
1005.00000 1191.00000
859.00000 974.00000
834.00000 794.00000
986.00000 636.00000
1960.00000 743.00000
IMAGE=NCNortMes2725Unr.JPG
@ID=46 
SCALE=0.017843
LM=8
3362.00000 1355.00000
3229.00000 1440.00000
1909.00000 1472.00000
938.00000 1759.00000
645.00000 1557.00000
620.00000 1358.00000
761.00000 1169.00000
1909.00000 1173.00000
IMAGE=NCNortMes3155Unr.JPG
@ID=47 
SCALE=0.017843
LM=8
3102.00000 1119.00000
3073.00000 1151.00000
1888.00000 1121.00000
1175.00000 1269.00000
1049.00000 1135.00000
1014.00000 964.00000
1165.00000 848.00000
1893.00000 901.00000
IMAGE=NCNortMes37957Unr.JPG
@ID=48 
SCALE=0.017843
LM=8
3500.00000 847.00000
3417.00000 872.00000
2041.00000 866.00000
1119.00000 1121.00000
885.00000 899.00000
854.00000 698.00000
1023.00000 530.00000
2040.00000 569.00000
IMAGE=NCNortMes9128Unr.JPG
@ID=49 
SCALE=0.017843
LM=8
3875.00000 1283.00000
3747.00000 1332.00000
1910.00000 1188.00000
442.00000 1476.00000
218.00000 1164.00000
129.00000 766.00000
434.00000 556.00000
1958.00000 743.00000
IMAGE=NCNortMesdx2113Unr.JPG
@ID=50 
SCALE=0.017843
LM=8
3208.00000 1411.00000
3136.00000 1455.00000
1834.00000 1415.00000
913.00000 1604.00000
786.00000 1444.00000
745.00000 1289.00000
925.00000 1099.00000
1846.00000 1159.00000
IMAGE=NCNortMesdx2721Unr.JPG
@ID=51 
SCALE=0.017843
LM=8
3605.00000 1264.00000
3432.00000 1274.00000
2017.00000 1251.00000
838.00000 1484.00000
655.00000 1247.00000
610.00000 1020.00000
819.00000 820.00000
2025.00000 951.00000
IMAGE=NCNortMesdx31187Unr.JPG
@ID=52 
SCALE=0.017843
LM=8
3457.00000 1075.00000
3385.00000 1137.00000
2019.00000 1206.00000
989.00000 1468.00000
835.00000 1239.00000
784.00000 1017.00000
914.00000 870.00000
2010.00000 873.00000
IMAGE=NCNortMesdx3313Unr.JPG
@ID=53 
SCALE=0.017843
LM=8
3643.00000 1408.00000
3525.00000 1446.00000
1755.00000 1406.00000
452.00000 1704.00000
156.00000 1421.00000
72.00000 1140.00000
280.00000 888.00000
1763.00000 1004.00000
IMAGE=NCNortMesdx8161Unr.JPG
@ID=54 
SCALE=0.017843
LM=8
3577.00000 1104.00000
3508.00000 1122.00000
2126.00000 935.00000
1098.00000 1031.00000
904.00000 796.00000
888.00000 567.00000
1088.00000 421.00000
2168.00000 659.00000
IMAGE=NCNortMesdxANONUnr.JPG
@ID=55 
SCALE=0.017843
LM=8
1502.00000 432.00000
1486.00000 452.00000
788.00000 455.00000
326.00000 515.00000
221.00000 429.00000
206.00000 324.00000
291.00000 253.00000
788.00000 319.00000
IMAGE=FCeMedMesER01Mr.JPG
@ID=56 
SCALE=0.035169
LM=8
1939.00000 557.00000
1913.00000 579.00000
1066.00000 712.00000
403.00000 903.00000
285.00000 780.00000
239.00000 631.00000
331.00000 505.00000
1038.00000 501.00000
IMAGE=MIeMedMesdx6694Mr.JPG
@ID=57 
SCALE=0.032399
LM=8
1417.00000 408.00000
1367.00000 425.00000
670.00000 442.00000
307.00000 511.00000
206.00000 422.00000
189.00000 327.00000
268.00000 242.00000
667.00000 286.00000
IMAGE=FCeMedMesER05Mr.JPG
@ID=58 
SCALE=0.034234
LM=8
1661.00000 271.00000
1651.00000 292.00000
945.00000 408.00000
437.00000 540.00000
345.00000 462.00000
314.00000 345.00000
393.00000 273.00000
920.00000 277.00000
IMAGE=FCeMedMesMA03Mr.JPG
@ID=59 
SCALE=0.035106
LM=8
1560.00000 392.00000
1540.00000 410.00000
793.00000 421.00000
273.00000 458.00000
190.00000 358.00000
177.00000 227.00000
266.00000 173.00000
792.00000 276.00000
IMAGE=FCeMedMesVE01Mr.JPG
@ID=60 
SCALE=0.034923
LM=8
1517.00000 360.00000
1499.00000 371.00000
815.00000 371.00000
328.00000 434.00000
236.00000 334.00000
220.00000 222.00000
315.00000 148.00000
819.00000 233.00000
IMAGE=MIeMedMes7279Mr.JPG
@ID=61 
SCALE=0.032824
LM=8
1745.00000 558.00000
1709.00000 571.00000
1044.00000 577.00000
508.00000 641.00000
456.00000 550.00000
441.00000 437.00000
522.00000 374.00000
1041.00000 449.00000
IMAGE=MIeMedMes4900Mr.JPG
@ID=62 
SCALE=0.032824
LM=8
2954.00000 1417.00000
2942.00000 1436.00000
2056.00000 1435.00000
1441.00000 1513.00000
1400.00000 1468.00000
1391.00000 1342.00000
1424.00000 1230.00000
2051.00000 1280.00000
IMAGE=PAeMedMes162Mr.jpg
@ID=63 
SCALE=0.014534
LM=8
3521.00000 1531.00000
3431.00000 1564.00000
1918.00000 1511.00000
810.00000 1681.00000
671.00000 1503.00000
638.00000 1291.00000
784.00000 1087.00000
1932.00000 1254.00000
IMAGE=PAeMedMes164Mr.jpg
@ID=64 
SCALE=0.014534
LM=8
3605.00000 1294.00000
3533.00000 1345.00000
1949.00000 1393.00000
900.00000 1585.00000
769.00000 1427.00000
671.00000 1117.00000
808.00000 939.00000
1944.00000 1127.00000
IMAGE=PAeMedMes165Mr.jpg
@ID=65 
SCALE=0.014534
LM=8
3774.00000 1477.00000
3671.00000 1514.00000
1931.00000 1537.00000
777.00000 1721.00000
595.00000 1524.00000
556.00000 1265.00000
731.00000 1055.00000
1920.00000 1188.00000
IMAGE=PAeMedMes185Mr.jpg
@ID=66 
SCALE=0.014534
LM=8
3875.00000 1401.00000
3822.00000 1422.00000
2157.00000 1436.00000
1160.00000 1613.00000
1000.00000 1443.00000
965.00000 1231.00000
1105.00000 1028.00000
2154.00000 1140.00000
IMAGE=PAeMedMes71Mr.jpg
@ID=67 
SCALE=0.014534
LM=8
3784.00000 1388.00000
3683.00000 1438.00000
1828.00000 1626.00000
392.00000 1978.00000
206.00000 1743.00000
156.00000 1441.00000
314.00000 1211.00000
1785.00000 1222.00000
IMAGE=PAeMedMesdx189Mr.jpg
@ID=68 
SCALE=0.014534
LM=8
1582.00000 526.00000
1548.00000 535.00000
857.00000 535.00000
385.00000 619.00000
309.00000 531.00000
295.00000 444.00000
375.00000 346.00000
857.00000 389.00000
IMAGE=FCeMedMesER03Fr.JPG
@ID=69 
SCALE=0.035682
LM=8
1680.00000 113.00000
1660.00000 134.00000
1012.00000 228.00000
541.00000 385.00000
464.00000 302.00000
428.00000 189.00000
466.00000 104.00000
995.00000 100.00000
IMAGE=FCeMedMesER04Fr.JPG
@ID=70 
SCALE=0.035141
LM=8
1499.00000 289.00000
1466.00000 313.00000
775.00000 410.00000
272.00000 556.00000
179.00000 469.00000
167.00000 381.00000
227.00000 294.00000
756.00000 286.00000
IMAGE=FCeMedMesLILFr.JPG
@ID=71 
SCALE=0.035529
LM=8
1676.00000 389.00000
1649.00000 406.00000
952.00000 356.00000
443.00000 392.00000
353.00000 287.00000
353.00000 164.00000
418.00000 92.00000
959.00000 212.00000
IMAGE=FCeMedMesMA01Fr.JPG
@ID=72 
SCALE=0.033634
LM=8
1576.00000 432.00000
1535.00000 454.00000
839.00000 468.00000
352.00000 546.00000
273.00000 442.00000
256.00000 344.00000
321.00000 258.00000
836.00000 320.00000
IMAGE=MIeMedMes4919Fr.JPG
@ID=73 
SCALE=0.032677
LM=8
3749.00000 1527.00000
3670.00000 1565.00000
2034.00000 1646.00000
854.00000 1810.00000
708.00000 1585.00000
690.00000 1381.00000
813.00000 1204.00000
2018.00000 1306.00000
IMAGE=PAeMedMes142Fr.jpg
@ID=74 
SCALE=0.014611
LM=8
1921.00000 713.00000
1870.00000 725.00000
1103.00000 759.00000
452.00000 945.00000
346.00000 825.00000
317.00000 691.00000
401.00000 585.00000
1092.00000 602.00000
IMAGE=MIeMedMesdx470Unr.JPG
@ID=75 
SCALE=0.029698
LM=8
1834.00000 730.00000
1789.00000 741.00000
1017.00000 694.00000
405.00000 797.00000
303.00000 694.00000
288.00000 570.00000
359.00000 453.00000
1027.00000 538.00000
IMAGE=MIeMedMesdx4902Unr.JPG
@ID=76 
SCALE=0.029698
LM=8
3822.00000 1195.00000
3738.00000 1246.00000
2106.00000 1433.00000
948.00000 1698.00000
788.00000 1469.00000
758.00000 1203.00000
875.00000 1049.00000
2068.00000 1102.00000
IMAGE=PAeMedMes184Unr.jpg
@ID=77 
SCALE=0.015172
LM=8
3495.00000 1463.00000
3414.00000 1502.00000
1698.00000 1553.00000
634.00000 1703.00000
509.00000 1532.00000
466.00000 1279.00000
601.00000 1092.00000
1692.00000 1197.00000
IMAGE=PAeMedMes95Fr.jpg
@ID=78 
SCALE=0.015172
LM=8
3774.00000 1319.00000
3739.00000 1351.00000
2160.00000 1359.00000
686.00000 1547.00000
497.00000 1309.00000
473.00000 1001.00000
633.00000 779.00000
2157.00000 1008.00000
IMAGE=CAwMedMesdx280Mr.JPG
@ID=79 
SCALE=0.016530
LM=8
3664.00000 1300.00000
3547.00000 1356.00000
1768.00000 1671.00000
654.00000 2080.00000
437.00000 1899.00000
341.00000 1694.00000
462.00000 1472.00000
1710.00000 1351.00000
IMAGE=GEwMedMesdx50246Mr.JPG
@ID=80 
SCALE=0.019984
LM=8
3693.00000 1285.00000
3625.00000 1308.00000
2367.00000 1304.00000
1366.00000 1550.00000
1236.00000 1355.00000
1200.00000 1216.00000
1331.00000 1029.00000
2368.00000 1085.00000
IMAGE=GEwMedMesdx54707Mr.JPG
@ID=81 
SCALE=0.019984
LM=8
3861.00000 1301.00000
3823.00000 1344.00000
1928.00000 1591.00000
827.00000 1954.00000
598.00000 1742.00000
522.00000 1514.00000
702.00000 1293.00000
1886.00000 1250.00000
IMAGE=GEwMedMesdx57160Mr.JPG
@ID=82 
SCALE=0.019984
LM=8
1451.00000 681.00000
1439.00000 693.00000
861.00000 736.00000
429.00000 824.00000
392.00000 746.00000
380.00000 651.00000
438.00000 588.00000
854.00000 628.00000
IMAGE=ROwMedMes30Mr.jpg
@ID=83 
SCALE=0.033054
LM=8
1750.00000 469.00000
1736.00000 482.00000
890.00000 481.00000
491.00000 550.00000
417.00000 443.00000
406.00000 344.00000
462.00000 252.00000
889.00000 315.00000
IMAGE=ROwMedMes44Mr.jpg
@ID=84 
SCALE=0.033054
LM=8
1662.00000 225.00000
1621.00000 237.00000
899.00000 285.00000
426.00000 398.00000
348.00000 305.00000
344.00000 194.00000
392.00000 116.00000
891.00000 142.00000
IMAGE=ROwMedMes45Mr.jpg
@ID=85 
SCALE=0.033054
LM=8
1609.00000 775.00000
1581.00000 791.00000
864.00000 757.00000
356.00000 841.00000
303.00000 735.00000
304.00000 634.00000
349.00000 547.00000
870.00000 617.00000
IMAGE=ROwMedMes46Mr.jpg
@ID=86 
SCALE=0.033054
LM=8
1727.00000 462.00000
1707.00000 479.00000
958.00000 523.00000
398.00000 648.00000
338.00000 540.00000
308.00000 416.00000
375.00000 329.00000
951.00000 352.00000
IMAGE=SPwMedMes13350Mr.JPG
@ID=87 
SCALE=0.032247
LM=8
1590.00000 494.00000
1574.00000 524.00000
722.00000 734.00000
220.00000 946.00000
96.00000 855.00000
35.00000 742.00000
95.00000 605.00000
676.00000 545.00000
IMAGE=SPwMedMesdx12604Mr.JPG
@ID=88 
SCALE=0.032247
LM=8
3390.00000 1078.00000
3315.00000 1139.00000
1883.00000 1403.00000
757.00000 1832.00000
572.00000 1687.00000
509.00000 1541.00000
631.00000 1271.00000
1839.00000 1146.00000
IMAGE=GewMedMesdx36405Fr.JPG
@ID=89 
SCALE=0.016659
LM=8
3684.00000 1501.00000
3520.00000 1548.00000
1830.00000 1699.00000
643.00000 2025.00000
390.00000 1808.00000
323.00000 1591.00000
478.00000 1355.00000
1803.00000 1356.00000
IMAGE=GEwMedMesdx48564Fr.JPG
@ID=90 
SCALE=0.016659
LM=8
3692.00000 1635.00000
3620.00000 1677.00000
1645.00000 1714.00000
417.00000 1928.00000
213.00000 1695.00000
183.00000 1460.00000
333.00000 1262.00000
1642.00000 1372.00000
IMAGE=GEwMedMesdx48569Fr.JPG
@ID=91 
SCALE=0.016659
LM=8
3806.00000 1167.00000
3709.00000 1219.00000
1862.00000 1488.00000
658.00000 1827.00000
450.00000 1614.00000
381.00000 1415.00000
603.00000 1159.00000
1813.00000 1124.00000
IMAGE=GEwMedMesdx50249Fr.JPG
@ID=92 
SCALE=0.016659
LM=8
4122.00000 1170.00000
4017.00000 1265.00000
2009.00000 1443.00000
618.00000 1866.00000
304.00000 1562.00000
246.00000 1311.00000
447.00000 1038.00000
1974.00000 987.00000
IMAGE=GEwMedMesdx50250Fr.JPG
@ID=93 
SCALE=0.016659
LM=8
1648.00000 257.00000
1629.00000 278.00000
928.00000 318.00000
416.00000 432.00000
346.00000 346.00000
324.00000 241.00000
394.00000 148.00000
918.00000 175.00000
IMAGE=ROwMedMes39Fr.jpg
@ID=94 
SCALE=0.033054
LM=8
1714.00000 411.00000
1705.00000 427.00000
1064.00000 458.00000
598.00000 518.00000
531.00000 440.00000
521.00000 342.00000
566.00000 286.00000
1061.00000 347.00000
IMAGE=SPwMedMes13348Fr.JPG
@ID=95 
SCALE=0.032655
LM=8
3688.00000 727.00000
3653.00000 757.00000
1839.00000 926.00000
766.00000 1192.00000
542.00000 997.00000
480.00000 820.00000
650.00000 578.00000
1804.00000 551.00000
IMAGE=GEwMedMesdx36410Unr.JPG
@ID=96 
SCALE=0.020057
LM=8
3786.00000 1624.00000
3743.00000 1643.00000
1901.00000 1401.00000
675.00000 1511.00000
492.00000 1235.00000
495.00000 1028.00000
732.00000 885.00000
1944.00000 1101.00000
IMAGE=GEwMedMesdx36412Unr.JPG
@ID=97 
SCALE=0.020057
LM=8
4065.00000 2234.00000
3972.00000 2245.00000
1966.00000 1468.00000
470.00000 1236.00000
263.00000 860.00000
300.00000 547.00000
661.00000 395.00000
2138.00000 1039.00000
IMAGE=GEwMedMesdx36413Unr.JPG
@ID=98 
SCALE=0.020057
LM=8
1719.00000 288.00000
1678.00000 310.00000
987.00000 299.00000
411.00000 393.00000
344.00000 284.00000
316.00000 165.00000
391.00000 80.00000
988.00000 144.00000
IMAGE=ROwMedMes43Unr.jpg
@ID=99 
SCALE=0.033520
LM=8
1739.00000 513.00000
1705.00000 535.00000
1070.00000 544.00000
479.00000 653.00000
407.00000 557.00000
384.00000 466.00000
439.00000 371.00000
1066.00000 433.00000
IMAGE=SPwMedMes16573Unr.JPG
@ID=100 
SCALE=0.032424
LM=8
1639.00000 478.00000
1602.00000 488.00000
1034.00000 523.00000
646.00000 600.00000
588.00000 525.00000
568.00000 443.00000
625.00000 391.00000
1028.00000 414.00000
IMAGE=SPwMedMes16606Unr.JPG
@ID=101 
SCALE=0.032424
LM=8
1659.00000 725.00000
1636.00000 738.00000
896.00000 694.00000
257.00000 759.00000
188.00000 652.00000
193.00000 539.00000
266.00000 445.00000
904.00000 568.00000
IMAGE=SPwMedMesdx17833Unr.JPG
@ID=102 
SCALE=0.032424
LM=8
3567.00000 1275.00000
3439.00000 1289.00000
2132.00000 996.00000
1098.00000 1016.00000
970.00000 802.00000
999.00000 609.00000
1280.00000 484.00000
2193.00000 731.00000
IMAGE=NCwAtlMesdx11764Fr.JPG
@ID=103 
SCALE=0.018108
LM=8
3748.00000 1060.00000
3680.00000 1116.00000
2158.00000 1273.00000
988.00000 1566.00000
667.00000 1340.00000
632.00000 1064.00000
779.00000 885.00000
2126.00000 937.00000
IMAGE=NCePacMesdx24678Mr.JPG
@ID=104 
SCALE=0.018108
LM=8
3874.00000 1261.00000
3754.00000 1327.00000
2216.00000 1233.00000
1109.00000 1432.00000
875.00000 1215.00000
842.00000 971.00000
1017.00000 797.00000
2234.00000 866.00000
IMAGE=NCePacMesdx24679Unr.JPG
@ID=105 
SCALE=0.018108
LM=8
3759.00000 1229.00000
3690.00000 1293.00000
1970.00000 1475.00000
797.00000 1801.00000
465.00000 1558.00000
421.00000 1329.00000
585.00000 1079.00000
1930.00000 1095.00000
IMAGE=NCePacMesdx24680Mr.JPG
@ID=106 
SCALE=0.018108
LM=8
3719.00000 1412.00000
3614.00000 1429.00000
1781.00000 1407.00000
520.00000 1580.00000
361.00000 1357.00000
268.00000 1103.00000
425.00000 909.00000
1788.00000 1043.00000
IMAGE=NCwIndMesdx21452Unr.JPG
@ID=107 
SCALE=0.018108
LM=8
3230.00000 918.00000
3192.00000 970.00000
1894.00000 1012.00000
948.00000 1255.00000
723.00000 1026.00000
718.00000 838.00000
878.00000 700.00000
1884.00000 717.00000
IMAGE=NCwMedMes5072Mr.JPG
@ID=108 
SCALE=0.018108
LM=8
3200.00000 1160.00000
3144.00000 1171.00000
1958.00000 1023.00000
1115.00000 1171.00000
997.00000 1031.00000
973.00000 859.00000
1091.00000 691.00000
1986.00000 791.00000
IMAGE=NCwPacMes32350Mr.JPG
@ID=109 
SCALE=0.018108
LM=8
3520.00000 1087.00000
3434.00000 1104.00000
1995.00000 1064.00000
1098.00000 1217.00000
914.00000 1003.00000
895.00000 817.00000
1044.00000 663.00000
2004.00000 771.00000
IMAGE=NCwPacMes32352Fr.JPG
@ID=110 
SCALE=0.018108
LM=8
3989.00000 1458.00000
3920.00000 1517.00000
2233.00000 1454.00000
983.00000 1604.00000
719.00000 1312.00000
731.00000 1112.00000
962.00000 902.00000
2244.00000 1093.00000
IMAGE=NCwPacMesdx32351Fr.JPG
@ID=111 
SCALE=0.018108
LM=8
3940.00000 1087.00000
3878.00000 1147.00000
2034.00000 1142.00000
703.00000 1376.00000
353.00000 1055.00000
331.00000 801.00000
490.00000 593.00000
2033.00000 716.00000
IMAGE=NCwsPaMesdx12896Fr.JPG
@ID=112 
SCALE=0.018108
LM=8
3437.00000 793.00000
3330.00000 826.00000
1914.00000 896.00000
873.00000 1112.00000
704.00000 945.00000
650.00000 731.00000
798.00000 557.00000
1900.00000 610.00000
IMAGE=BEaquaMes20140Mr.JPG
@ID=113 
SCALE=0.016446
LM=8
4021.00000 1005.00000
3941.00000 1076.00000
1978.00000 1037.00000
686.00000 1235.00000
374.00000 938.00000
347.00000 615.00000
567.00000 401.00000
1986.00000 603.00000
IMAGE=BEaquaMesdx18882Mr.JPG
@ID=114 
SCALE=0.016554
LM=8
3892.00000 1405.00000
3831.00000 1452.00000
2156.00000 1451.00000
808.00000 1683.00000
594.00000 1419.00000
563.00000 1157.00000
731.00000 935.00000
2159.00000 1139.00000
IMAGE=NCaquaMesdx13190Mr.JPG
@ID=115 
SCALE=0.017624
LM=8
3430.00000 1347.00000
3361.00000 1386.00000
1883.00000 1449.00000
822.00000 1645.00000
663.00000 1449.00000
647.00000 1218.00000
778.00000 1070.00000
1873.00000 1161.00000
IMAGE=PAaquaMes146Mr.jpg
@ID=116 
SCALE=0.014693
LM=8
3911.00000 1586.00000
3772.00000 1619.00000
1943.00000 1457.00000
517.00000 1595.00000
316.00000 1361.00000
260.00000 1022.00000
540.00000 820.00000
1978.00000 1010.00000
IMAGE=PAaquaMesdx159Mr.jpg
@ID=117 
SCALE=0.014693
LM=8
3854.00000 1232.00000
3758.00000 1254.00000
1965.00000 1119.00000
829.00000 1270.00000
527.00000 1000.00000
534.00000 761.00000
743.00000 598.00000
1991.00000 782.00000
IMAGE=BEaquaMesdx17692Fr.JPG
@ID=118 
SCALE=0.016393
LM=8
3973.00000 1281.00000
3870.00000 1300.00000
2396.00000 1269.00000
1247.00000 1435.00000
1079.00000 1216.00000
1060.00000 991.00000
1283.00000 796.00000
2403.00000 969.00000
IMAGE=BEaquaMesdx18883Fr.JPG
@ID=119 
SCALE=0.016393
LM=8
4008.00000 1310.00000
3889.00000 1392.00000
1901.00000 1351.00000
460.00000 1512.00000
153.00000 1246.00000
96.00000 984.00000
314.00000 736.00000
1906.00000 938.00000
IMAGE=BEaquaMesdx20142Fr.JPG
@ID=120 
SCALE=0.016393
LM=8
4206.00000 1498.00000
4060.00000 1574.00000
2159.00000 1573.00000
608.00000 1806.00000
282.00000 1455.00000
229.00000 1184.00000
543.00000 931.00000
2160.00000 1114.00000
IMAGE=BEaquaMesdx20143Fr.JPG
@ID=121 
SCALE=0.016393
LM=8
3204.00000 917.00000
3133.00000 958.00000
1846.00000 877.00000
897.00000 1024.00000
810.00000 875.00000
741.00000 692.00000
865.00000 505.00000
1864.00000 591.00000
IMAGE=NCaquaMes20295Fr.JPG
@ID=122 
SCALE=0.017988
LM=8
3028.00000 990.00000
2934.00000 995.00000
1814.00000 993.00000
1010.00000 1126.00000
899.00000 1004.00000
885.00000 855.00000
1007.00000 710.00000
1816.00000 774.00000
IMAGE=NCaquaMes21331Fr.JPG
@ID=123 
SCALE=0.017988
LM=8
3223.00000 1118.00000
3135.00000 1174.00000
1841.00000 1199.00000
989.00000 1402.00000
841.00000 1273.00000
799.00000 1095.00000
927.00000 904.00000
1837.00000 931.00000
IMAGE=NCaquaMesdx14595Fr.JPG
@ID=124 
SCALE=0.017988
LM=8
3695.00000 1178.00000
3611.00000 1217.00000
2278.00000 1206.00000
1302.00000 1379.00000
1145.00000 1223.00000
1103.00000 996.00000
1253.00000 813.00000
2280.00000 883.00000
IMAGE=NCaquaMesdx15384Fr.JPG
@ID=125 
SCALE=0.017988
LM=8
3416.00000 1349.00000
3299.00000 1353.00000
1954.00000 1374.00000
955.00000 1563.00000
826.00000 1399.00000
793.00000 1229.00000
912.00000 1040.00000
1950.00000 1073.00000
IMAGE=NCaquaMesdx19785Fr.JPG
@ID=126 
SCALE=0.017988
LM=8
3602.00000 1421.00000
3510.00000 1474.00000
2111.00000 1375.00000
1127.00000 1526.00000
983.00000 1328.00000
965.00000 1158.00000
1094.00000 971.00000
2135.00000 1077.00000
IMAGE=NCaquaMesdx19827Fr.JPG
@ID=127 
SCALE=0.017988
LM=8
3829.00000 746.00000
3758.00000 782.00000
1890.00000 903.00000
759.00000 1154.00000
409.00000 945.00000
393.00000 652.00000
609.00000 488.00000
1865.00000 552.00000
IMAGE=BEaquaMesdx18492Unr.JPG
@ID=128 
SCALE=0.016445
LM=8
2502.00000 1385.00000
2467.00000 1407.00000
1742.00000 1325.00000
1277.00000 1396.00000
1219.00000 1323.00000
1204.00000 1227.00000
1235.00000 1137.00000
1758.00000 1191.00000
IMAGE=NCaquaMesdx21420Unr.JPG
@ID=129 
SCALE=0.016445
LM=8
1621.00000 286.00000
1597.00000 302.00000
979.00000 335.00000
409.00000 459.00000
326.00000 368.00000
305.00000 254.00000
371.00000 178.00000
973.00000 213.00000
IMAGE=RO_Mes42F.jpg
@ID=130 
SCALE=0.032461
LM=8
2720.00000 814.00000
2716.00000 828.00000
1635.00000 896.00000
716.00000 1046.00000
591.00000 871.00000
538.00000 703.00000
635.00000 532.00000
1622.00000 651.00000
IMAGE=BE_Mes33385Unr.JPG
@ID=131 
SCALE=0.016609
LM=8
3427.00000 1355.00000
3413.00000 1402.00000
1640.00000 1607.00000
597.00000 1936.00000
361.00000 1762.00000
311.00000 1564.00000
464.00000 1292.00000
1607.00000 1268.00000
IMAGE=BE_Mesdx40911Unr.JPG
@ID=132 
SCALE=0.016609
LM=8
3556.00000 825.00000
3528.00000 868.00000
1881.00000 874.00000
798.00000 1093.00000
570.00000 860.00000
528.00000 622.00000
694.00000 470.00000
1883.00000 559.00000
IMAGE=CA_Mes285Unr.JPG
@ID=133 
SCALE=0.016653
LM=8
3473.00000 965.00000
3396.00000 1007.00000
2084.00000 982.00000
1129.00000 1256.00000
928.00000 1072.00000
866.00000 858.00000
1024.00000 692.00000
2084.00000 703.00000
CURVES=1
POINTS=4
2090.00000 983.00000
3401.00000 1009.00000
2081.00000 981.00000
2083.00000 678.00000
IMAGE=CO_Mes13Unr.JPG
@ID=134 
SCALE=0.016722
LM=8
4032.00000 1442.00000
3974.00000 1463.00000
2279.00000 1431.00000
1019.00000 1669.00000
826.00000 1400.00000
788.00000 1192.00000
977.00000 964.00000
2294.00000 1063.00000
IMAGE=GE_Mesdx46867Unr.JPG
@ID=135 
SCALE=0.019913
LM=8
1804.00000 405.00000
1762.00000 426.00000
1033.00000 419.00000
562.00000 498.00000
489.00000 410.00000
463.00000 287.00000
566.00000 215.00000
1033.00000 264.00000
IMAGE=MI_Mes3968Unr.JPG
@ID=136 
SCALE=0.032905
LM=8
3399.00000 1585.00000
3301.00000 1633.00000
1902.00000 1598.00000
908.00000 1797.00000
705.00000 1559.00000
701.00000 1341.00000
805.00000 1184.00000
1911.00000 1270.00000
IMAGE=NC_Mes11952Unr.JPG
@ID=137 
SCALE=0.017289
LM=8
3292.00000 998.00000
3244.00000 1028.00000
1797.00000 890.00000
784.00000 1067.00000
587.00000 825.00000
565.00000 613.00000
764.00000 487.00000
1829.00000 587.00000
IMAGE=NC_Mes7316Unr.JPG
@ID=138 
SCALE=0.017289
LM=8
3331.00000 769.00000
3317.00000 807.00000
1777.00000 816.00000
697.00000 1058.00000
564.00000 816.00000
515.00000 559.00000
679.00000 417.00000
1771.00000 472.00000
IMAGE=NC_Mes8159Unr.JPG
@ID=139 
SCALE=0.017289
LM=8
3881.00000 1486.00000
3801.00000 1541.00000
1819.00000 1463.00000
549.00000 1648.00000
336.00000 1391.00000
260.00000 1131.00000
487.00000 953.00000
1834.00000 1083.00000
IMAGE=NC_Mesdx14596Unr.JPG
@ID=140 
SCALE=0.017289
LM=8
3813.00000 1553.00000
3764.00000 1606.00000
2001.00000 1420.00000
536.00000 1581.00000
342.00000 1211.00000
320.00000 914.00000
523.00000 674.00000
2047.00000 962.00000
IMAGE=NC_Mesdx31188Unr.JPG
@ID=141 
SCALE=0.017289
LM=8
3892.00000 1528.00000
3771.00000 1576.00000
2329.00000 1366.00000
1128.00000 1495.00000
909.00000 1203.00000
932.00000 956.00000
1064.00000 748.00000
2382.00000 1026.00000
IMAGE=NC_Mesdx31189Unr.JPG
@ID=142 
SCALE=0.017289
LM=8
4134.00000 1552.00000
4064.00000 1596.00000
2344.00000 1428.00000
958.00000 1665.00000
735.00000 1370.00000
678.00000 1070.00000
898.00000 858.00000
2387.00000 1022.00000
IMAGE=NC_Mesdx31190Unr.JPG
@ID=143 
SCALE=0.017289
LM=8
4127.00000 1737.00000
4022.00000 1764.00000
2257.00000 1402.00000
918.00000 1516.00000
662.00000 1184.00000
640.00000 862.00000
931.00000 658.00000
2341.00000 1000.00000
IMAGE=NC_Mesdx31192Unr.JPG
@ID=144 
SCALE=0.017289
LM=8
4044.00000 1359.00000
3883.00000 1445.00000
2125.00000 1397.00000
675.00000 1715.00000
452.00000 1442.00000
389.00000 1143.00000
620.00000 895.00000
2129.00000 1006.00000
IMAGE=NC_Mesdx8158Unr.JPG
@ID=145 
SCALE=0.017289
LM=8
3965.00000 1544.00000
3900.00000 1615.00000
2418.00000 1765.00000
1076.00000 2097.00000
861.00000 1885.00000
800.00000 1617.00000
920.00000 1425.00000
2382.00000 1439.00000
IMAGE=PA_Mes138Unr.jpg
@ID=146 
SCALE=0.014587
LM=8
3506.00000 1486.00000
3493.00000 1510.00000
1933.00000 1604.00000
1030.00000 1753.00000
824.00000 1612.00000
799.00000 1422.00000
915.00000 1253.00000
1914.00000 1330.00000
IMAGE=PA_MesAnonUn.jpg
@ID=147 
SCALE=0.014587
LM=8
3290.00000 1442.00000
3241.00000 1499.00000
1819.00000 1469.00000
564.00000 1658.00000
511.00000 1503.00000
469.00000 1282.00000
620.00000 1070.00000
1823.00000 1232.00000
IMAGE=PA_Mesdx96Unr.jpg
@ID=148 
SCALE=0.014587
LM=8
1792.00000 889.00000
1762.00000 907.00000
1109.00000 883.00000
563.00000 932.00000
497.00000 840.00000
484.00000 743.00000
561.00000 657.00000
1112.00000 759.00000
IMAGE=RO_Mes41Unr.jpg
@ID=149 
SCALE=0.032824
LM=8
1755.00000 490.00000
1713.00000 500.00000
1081.00000 495.00000
574.00000 593.00000
513.00000 513.00000
503.00000 413.00000
559.00000 328.00000
1081.00000 377.00000
IMAGE=SP_Mes1597Unr.JPG
@ID=150 
SCALE=0.032241
