# Supplementary material for: Intra- and Interspecific Interactions as Proximate Determinants of Sexual Dimorphism and Allometric Trajectories in the Bottlenose Dolphin Tursiops truncatus (Cetacea, Odontoceti, Delphinidae)
Source: PLoS One. 2016 Oct 20;11(10):e0164287. doi: 10.1371/journal.pone.0164287 (PMC5072710; doi:10.1371/journal.pone.0164287)
Supplement: S1 Dataset — (ZIP) [file pone.0164287.s002.zip › TPS/Ventral.TPS]

LM=20
74.00000 1286.00000
1915.00000 853.00000
2246.00000 636.00000
2206.00000 519.00000
2493.00000 280.00000
3284.00000 51.00000
3797.00000 524.00000
4002.00000 1215.00000
3812.00000 1854.00000
3170.00000 2363.00000
2509.00000 2174.00000
2231.00000 1886.00000
2267.00000 1800.00000
1940.00000 1595.00000
2207.00000 1124.00000
3329.00000 757.00000
3799.00000 605.00000
3796.00000 1769.00000
3300.00000 1637.00000
2206.00000 1323.00000
IMAGE=E:\Documents and Settings\UTENTE\Desktop\ventrale\ventrale immagini\COBaltVen27F.JPG
ID=0 
SCALE=0.016501
LM=20
118.00000 1283.00000
1838.00000 860.00000
2148.00000 642.00000
2072.00000 589.00000
2346.00000 336.00000
3094.00000 80.00000
3800.00000 638.00000
3966.00000 1263.00000
3789.00000 1876.00000
3072.00000 2392.00000
2344.00000 2083.00000
2062.00000 1784.00000
2132.00000 1719.00000
1760.00000 1522.00000
2153.00000 1098.00000
2988.00000 834.00000
3622.00000 463.00000
3586.00000 2017.00000
3056.00000 1669.00000
2158.00000 1362.00000
IMAGE=E:\Documents and Settings\UTENTE\Desktop\ventrale\ventrale immagini\COBaltVen15Un.JPG
ID=1 
SCALE=0.015182
LM=20
166.00000 1128.00000
1852.00000 787.00000
2142.00000 620.00000
2103.00000 528.00000
2393.00000 216.00000
3226.00000 54.00000
3796.00000 673.00000
3899.00000 1270.00000
3755.00000 1809.00000
3159.00000 2383.00000
2356.00000 2139.00000
2052.00000 1811.00000
2105.00000 1716.00000
1814.00000 1534.00000
2135.00000 1077.00000
3263.00000 799.00000
3606.00000 627.00000
3535.00000 1888.00000
2977.00000 1606.00000
2090.00000 1342.00000
IMAGE=E:\Documents and Settings\UTENTE\Desktop\ventrale\ventrale immagini\COBaltVen23Un.JPG
ID=2 
SCALE=0.016498
LM=20
484.00000 1145.00000
1988.00000 843.00000
2306.00000 711.00000
2273.00000 585.00000
2567.00000 341.00000
3130.00000 109.00000
3797.00000 612.00000
3814.00000 1254.00000
3702.00000 1891.00000
3051.00000 2330.00000
2517.00000 2054.00000
2231.00000 1757.00000
2268.00000 1664.00000
1913.00000 1532.00000
2066.00000 1064.00000
3073.00000 884.00000
3697.00000 662.00000
3636.00000 1847.00000
3049.00000 1574.00000
2250.00000 1325.00000
IMAGE=E:\Documents and Settings\UTENTE\Desktop\ventrale\ventrale immagini\COBaltVen26Un.JPG
ID=3 
SCALE=0.019039
LM=20
228.00000 1013.00000
1890.00000 716.00000
2189.00000 570.00000
2180.00000 481.00000
2343.00000 267.00000
3007.00000 44.00000
3747.00000 629.00000
3845.00000 1201.00000
3664.00000 1705.00000
2901.00000 2189.00000
2276.00000 1872.00000
2134.00000 1707.00000
2149.00000 1504.00000
1854.00000 1382.00000
2176.00000 978.00000
3165.00000 740.00000
3600.00000 626.00000
3515.00000 1739.00000
3132.00000 1579.00000
2161.00000 1186.00000
IMAGE=E:\Documents and Settings\UTENTE\Desktop\ventrale\ventrale immagini\KIBaltVen1416Un.JPG
ID=4 
SCALE=0.016073
LM=20
82.00000 1232.00000
1584.00000 908.00000
1911.00000 706.00000
1857.00000 543.00000
2079.00000 349.00000
2830.00000 223.00000
3491.00000 496.00000
3612.00000 1230.00000
3528.00000 1833.00000
2685.00000 2208.00000
2145.00000 2013.00000
1932.00000 1821.00000
1948.00000 1638.00000
1616.00000 1499.00000
1871.00000 1136.00000
2753.00000 933.00000
3246.00000 723.00000
3248.00000 1760.00000
2756.00000 1618.00000
1873.00000 1361.00000
IMAGE=E:\Documents and Settings\UTENTE\Desktop\ventrale\ventrale immagini\KIBaltVen1991Un.JPG
ID=5 
SCALE=0.013812
LM=20
410.00000 1204.00000
1850.00000 845.00000
2153.00000 630.00000
2103.00000 547.00000
2388.00000 305.00000
3109.00000 141.00000
3547.00000 688.00000
3646.00000 1158.00000
3557.00000 1594.00000
3138.00000 2212.00000
2399.00000 2010.00000
2135.00000 1761.00000
2166.00000 1687.00000
1899.00000 1522.00000
1859.00000 980.00000
2947.00000 874.00000
3489.00000 683.00000
3496.00000 1671.00000
2962.00000 1538.00000
1865.00000 1388.00000
IMAGE=E:\Documents and Settings\UTENTE\Desktop\ventrale\ventrale immagini\KIBaltVen2040Un.JPG
ID=6 
SCALE=0.020009
LM=20
465.00000 1060.00000
1982.00000 779.00000
2329.00000 592.00000
2276.00000 472.00000
2519.00000 206.00000
3246.00000 2.00000
3925.00000 736.00000
3990.00000 1282.00000
3910.00000 1781.00000
3089.00000 2416.00000
2406.00000 2119.00000
2199.00000 1810.00000
2262.00000 1692.00000
1946.00000 1482.00000
2022.00000 1073.00000
2959.00000 861.00000
3696.00000 628.00000
3598.00000 1876.00000
3025.00000 1645.00000
2089.00000 1307.00000
IMAGE=E:\Documents and Settings\UTENTE\Desktop\ventrale\ventrale immagini\BENortVen1517CM.JPG
ID=7 
SCALE=0.016444
LM=20
577.00000 1049.00000
2003.00000 801.00000
2411.00000 655.00000
2329.00000 567.00000
2632.00000 268.00000
3161.00000 53.00000
3993.00000 641.00000
4091.00000 1245.00000
3941.00000 1844.00000
3081.00000 2361.00000
2503.00000 2116.00000
2221.00000 1797.00000
2320.00000 1673.00000
1969.00000 1493.00000
2316.00000 1068.00000
3221.00000 776.00000
3805.00000 533.00000
3740.00000 1874.00000
3179.00000 1586.00000
2064.00000 1367.00000
IMAGE=E:\Documents and Settings\UTENTE\Desktop\ventrale\ventrale immagini\BENortVen16357M.JPG
ID=8 
SCALE=0.016444
LM=20
745.00000 1323.00000
1979.00000 930.00000
2206.00000 773.00000
2156.00000 682.00000
2360.00000 415.00000
2916.00000 114.00000
3598.00000 660.00000
3616.00000 1155.00000
3654.00000 1654.00000
2972.00000 2275.00000
2349.00000 2089.00000
2175.00000 1811.00000
2221.00000 1708.00000
1998.00000 1566.00000
2066.00000 1131.00000
2835.00000 764.00000
3357.00000 560.00000
3414.00000 1730.00000
2866.00000 1561.00000
1966.00000 1447.00000
IMAGE=E:\Documents and Settings\UTENTE\Desktop\ventrale\ventrale immagini\BENortVen17494M.JPG
ID=9 
SCALE=0.016444
LM=20
804.00000 1183.00000
2080.00000 882.00000
2366.00000 729.00000
2314.00000 642.00000
2523.00000 373.00000
3167.00000 90.00000
3739.00000 589.00000
3856.00000 1188.00000
3737.00000 1743.00000
3184.00000 2288.00000
2525.00000 2003.00000
2310.00000 1713.00000
2370.00000 1638.00000
2098.00000 1497.00000
2206.00000 1066.00000
2998.00000 829.00000
3627.00000 618.00000
3615.00000 1771.00000
3022.00000 1567.00000
2208.00000 1285.00000
IMAGE=E:\Documents and Settings\UTENTE\Desktop\ventrale\ventrale immagini\BENortVen20138M.JPG
ID=10 
SCALE=0.019073
LM=20
788.00000 1285.00000
2087.00000 884.00000
2308.00000 729.00000
2267.00000 604.00000
2500.00000 388.00000
3149.00000 206.00000
3588.00000 509.00000
3774.00000 1024.00000
3711.00000 1594.00000
3064.00000 1985.00000
2576.00000 1915.00000
2347.00000 1694.00000
2366.00000 1576.00000
2142.00000 1458.00000
2368.00000 991.00000
3136.00000 747.00000
3543.00000 566.00000
3618.00000 1484.00000
3169.00000 1358.00000
2377.00000 1264.00000
IMAGE=E:\Documents and Settings\UTENTE\Desktop\ventrale\ventrale immagini\NCNortVen1466M.JPG
ID=11 
SCALE=0.017666
LM=20
1202.00000 1138.00000
2155.00000 932.00000
2287.00000 849.00000
2269.00000 794.00000
2444.00000 665.00000
2845.00000 565.00000
3370.00000 882.00000
3399.00000 1151.00000
3355.00000 1449.00000
2930.00000 1728.00000
2424.00000 1605.00000
2279.00000 1478.00000
2300.00000 1402.00000
2129.00000 1337.00000
2321.00000 1018.00000
2738.00000 829.00000
3149.00000 734.00000
3014.00000 1605.00000
2666.00000 1365.00000
2332.00000 1242.00000
IMAGE=E:\Documents and Settings\UTENTE\Desktop\ventrale\ventrale immagini\NCNortVen15383M.JPG
ID=12 
SCALE=0.017666
LM=20
465.00000 917.00000
1831.00000 821.00000
2078.00000 705.00000
2065.00000 623.00000
2312.00000 466.00000
2785.00000 395.00000
3335.00000 752.00000
3438.00000 1304.00000
3198.00000 1874.00000
2517.00000 2024.00000
2130.00000 1845.00000
1924.00000 1622.00000
1958.00000 1525.00000
1759.00000 1360.00000
2037.00000 1039.00000
2750.00000 925.00000
3276.00000 796.00000
3154.00000 1719.00000
2685.00000 1498.00000
2002.00000 1242.00000
IMAGE=E:\Documents and Settings\UTENTE\Desktop\ventrale\ventrale immagini\NCNortVen16162M.JPG
ID=13 
SCALE=0.017666
LM=20
74.00000 1124.00000
1857.00000 826.00000
2195.00000 644.00000
2150.00000 551.00000
2427.00000 271.00000
3212.00000 30.00000
3834.00000 668.00000
3911.00000 1222.00000
3803.00000 1781.00000
3183.00000 2380.00000
2340.00000 2152.00000
2099.00000 1837.00000
2153.00000 1731.00000
1833.00000 1562.00000
2197.00000 1092.00000
3287.00000 761.00000
3715.00000 600.00000
3710.00000 1799.00000
3208.00000 1641.00000
2161.00000 1311.00000
IMAGE=E:\Documents and Settings\UTENTE\Desktop\ventrale\ventrale immagini\NCNortVen16455M.JPG
ID=14 
SCALE=0.017666
LM=20
570.00000 1372.00000
1893.00000 971.00000
2170.00000 782.00000
2131.00000 665.00000
2307.00000 471.00000
2974.00000 254.00000
3608.00000 718.00000
3705.00000 1297.00000
3622.00000 1771.00000
3056.00000 2301.00000
2435.00000 2053.00000
2199.00000 1852.00000
2227.00000 1734.00000
1960.00000 1601.00000
2090.00000 1207.00000
2973.00000 942.00000
3375.00000 754.00000
3424.00000 1863.00000
2973.00000 1731.00000
2051.00000 1388.00000
IMAGE=E:\Documents and Settings\UTENTE\Desktop\ventrale\ventrale immagini\NCNortVen19799M.JPG
ID=15 
SCALE=0.017666
LM=20
1436.00000 1374.00000
2102.00000 1203.00000
2251.00000 1128.00000
2262.00000 1065.00000
2367.00000 984.00000
2916.00000 909.00000
3211.00000 1192.00000
3161.00000 1345.00000
3209.00000 1499.00000
2780.00000 1776.00000
2387.00000 1714.00000
2301.00000 1641.00000
2265.00000 1543.00000
2136.00000 1508.00000
2257.00000 1283.00000
2675.00000 1246.00000
3116.00000 1097.00000
3127.00000 1582.00000
2684.00000 1465.00000
2256.00000 1447.00000
IMAGE=E:\Documents and Settings\UTENTE\Desktop\ventrale\ventrale immagini\NCNortVen19872M.JPG
ID=16 
SCALE=0.017666
LM=20
1033.00000 1282.00000
1964.00000 1039.00000
2135.00000 892.00000
2133.00000 797.00000
2272.00000 638.00000
2630.00000 529.00000
3200.00000 660.00000
3346.00000 1137.00000
3271.00000 1609.00000
2729.00000 1846.00000
2369.00000 1765.00000
2200.00000 1607.00000
2178.00000 1502.00000
1978.00000 1424.00000
2079.00000 1163.00000
2709.00000 1012.00000
2969.00000 833.00000
3072.00000 1499.00000
2704.00000 1397.00000
2097.00000 1312.00000
IMAGE=E:\Documents and Settings\UTENTE\Desktop\ventrale\ventrale immagini\NCNortVen2247M.JPG
ID=17 
SCALE=0.017666
LM=20
76.00000 1303.00000
1747.00000 925.00000
2022.00000 775.00000
1977.00000 679.00000
2261.00000 399.00000
2844.00000 184.00000
3534.00000 614.00000
3758.00000 1235.00000
3587.00000 1865.00000
2890.00000 2353.00000
2324.00000 2175.00000
1993.00000 1905.00000
2042.00000 1742.00000
1784.00000 1643.00000
1946.00000 1191.00000
2940.00000 899.00000
3563.00000 671.00000
3606.00000 1795.00000
2963.00000 1613.00000
1945.00000 1385.00000
IMAGE=E:\Documents and Settings\UTENTE\Desktop\ventrale\ventrale immagini\NCNortVen28061M.JPG
ID=18 
SCALE=0.017666
LM=20
342.00000 1003.00000
2052.00000 760.00000
2386.00000 612.00000
2339.00000 480.00000
2636.00000 235.00000
3299.00000 85.00000
3952.00000 729.00000
4058.00000 1265.00000
3850.00000 1796.00000
3159.00000 2273.00000
2462.00000 2033.00000
2251.00000 1743.00000
2296.00000 1620.00000
2015.00000 1435.00000
2309.00000 995.00000
3312.00000 788.00000
3901.00000 701.00000
3785.00000 1755.00000
3230.00000 1558.00000
2306.00000 1233.00000
IMAGE=E:\Documents and Settings\UTENTE\Desktop\ventrale\ventrale immagini\NCNortVen31193M.JPG
ID=19 
SCALE=0.017666
LM=20
62.00000 953.00000
1741.00000 738.00000
1995.00000 609.00000
2006.00000 495.00000
2270.00000 253.00000
3012.00000 14.00000
3595.00000 609.00000
3662.00000 1199.00000
3516.00000 1858.00000
2719.00000 2316.00000
2113.00000 2048.00000
1894.00000 1773.00000
1920.00000 1656.00000
1675.00000 1454.00000
1917.00000 1001.00000
2916.00000 703.00000
3463.00000 553.00000
3396.00000 1751.00000
2826.00000 1511.00000
1895.00000 1219.00000
IMAGE=E:\Documents and Settings\UTENTE\Desktop\ventrale\ventrale immagini\NCNortVen7651M.JPG
ID=20 
SCALE=0.017666
LM=20
509.00000 1017.00000
1945.00000 825.00000
2204.00000 708.00000
2186.00000 672.00000
2400.00000 427.00000
2911.00000 295.00000
3477.00000 589.00000
3592.00000 1208.00000
3390.00000 1836.00000
2749.00000 2030.00000
2302.00000 1865.00000
2131.00000 1590.00000
2151.00000 1543.00000
1895.00000 1410.00000
2088.00000 1021.00000
2887.00000 884.00000
3371.00000 726.00000
3324.00000 1633.00000
2825.00000 1468.00000
2068.00000 1210.00000
IMAGE=E:\Documents and Settings\UTENTE\Desktop\ventrale\ventrale immagini\NCNortVen7893M.JPG
ID=21 
SCALE=0.017666
LM=20
436.00000 1214.00000
1790.00000 865.00000
2127.00000 669.00000
2079.00000 560.00000
2272.00000 339.00000
2997.00000 140.00000
3535.00000 599.00000
3637.00000 1203.00000
3533.00000 1726.00000
2892.00000 2277.00000
2287.00000 2004.00000
2081.00000 1803.00000
2133.00000 1663.00000
1812.00000 1489.00000
1952.00000 1098.00000
2799.00000 784.00000
3331.00000 630.00000
3315.00000 1812.00000
2640.00000 1547.00000
1984.00000 1314.00000
IMAGE=E:\Documents and Settings\UTENTE\Desktop\ventrale\ventrale immagini\NCNortVen8164F.JPG
ID=22 
SCALE=0.017666
LM=20
494.00000 1268.00000
1770.00000 938.00000
2038.00000 775.00000
1985.00000 720.00000
2212.00000 478.00000
2773.00000 258.00000
3349.00000 582.00000
3438.00000 1197.00000
3360.00000 1714.00000
2803.00000 2144.00000
2257.00000 1919.00000
2021.00000 1682.00000
2055.00000 1618.00000
1796.00000 1493.00000
2033.00000 1125.00000
2669.00000 899.00000
3156.00000 695.00000
3178.00000 1713.00000
2714.00000 1522.00000
2041.00000 1332.00000
IMAGE=E:\Documents and Settings\UTENTE\Desktop\ventrale\ventrale immagini\NCNortVen4515F.JPG
ID=23 
SCALE=0.017666
LM=20
1075.00000 1124.00000
2082.00000 958.00000
2305.00000 845.00000
2285.00000 768.00000
2477.00000 613.00000
2887.00000 514.00000
3417.00000 704.00000
3473.00000 1253.00000
3368.00000 1790.00000
2803.00000 1904.00000
2416.00000 1758.00000
2264.00000 1567.00000
2283.00000 1509.00000
2058.00000 1373.00000
2256.00000 1084.00000
2825.00000 970.00000
3230.00000 899.00000
3189.00000 1595.00000
2790.00000 1462.00000
2238.00000 1280.00000
IMAGE=E:\Documents and Settings\UTENTE\Desktop\ventrale\ventrale immagini\NCNortVen4900F.JPG
ID=24 
SCALE=0.017666
LM=20
603.00000 1427.00000
1934.00000 1028.00000
2188.00000 836.00000
2166.00000 715.00000
2394.00000 470.00000
3037.00000 181.00000
3634.00000 680.00000
3764.00000 1200.00000
3723.00000 1700.00000
3167.00000 2319.00000
2539.00000 2124.00000
2263.00000 1886.00000
2291.00000 1796.00000
1962.00000 1652.00000
2196.00000 1203.00000
3009.00000 889.00000
3488.00000 661.00000
3534.00000 1798.00000
3073.00000 1651.00000
2219.00000 1451.00000
IMAGE=E:\Documents and Settings\UTENTE\Desktop\ventrale\ventrale immagini\NCNortVen2943F.JPG
ID=25 
SCALE=0.017666
LM=20
727.00000 1318.00000
2227.00000 980.00000
2505.00000 803.00000
2446.00000 707.00000
2700.00000 486.00000
3297.00000 228.00000
3896.00000 681.00000
4051.00000 1202.00000
3957.00000 1761.00000
3345.00000 2255.00000
2699.00000 2038.00000
2496.00000 1806.00000
2536.00000 1716.00000
2267.00000 1565.00000
2430.00000 1198.00000
3235.00000 863.00000
3749.00000 683.00000
3761.00000 1758.00000
3264.00000 1631.00000
2436.00000 1370.00000
IMAGE=E:\Documents and Settings\UTENTE\Desktop\ventrale\ventrale immagini\NCNortVen27044F.JPG
ID=26 
SCALE=0.017666
LM=20
801.00000 1127.00000
2246.00000 808.00000
2501.00000 620.00000
2468.00000 562.00000
2753.00000 316.00000
3400.00000 98.00000
3959.00000 608.00000
4033.00000 1194.00000
3915.00000 1722.00000
3303.00000 2253.00000
2664.00000 2023.00000
2434.00000 1736.00000
2460.00000 1621.00000
2241.00000 1496.00000
2397.00000 1033.00000
3336.00000 798.00000
3704.00000 605.00000
3764.00000 1703.00000
3150.00000 1515.00000
2401.00000 1289.00000
IMAGE=E:\Documents and Settings\UTENTE\Desktop\ventrale\ventrale immagini\NCNortVen23027F.JPG
ID=27 
SCALE=0.017666
LM=20
439.00000 879.00000
2094.00000 817.00000
2375.00000 684.00000
2333.00000 577.00000
2627.00000 366.00000
3288.00000 257.00000
3807.00000 873.00000
3841.00000 1355.00000
3683.00000 1837.00000
3045.00000 2253.00000
2386.00000 1994.00000
2164.00000 1655.00000
2219.00000 1551.00000
1992.00000 1385.00000
2259.00000 1009.00000
3225.00000 910.00000
3698.00000 811.00000
3593.00000 1781.00000
3131.00000 1578.00000
2215.00000 1276.00000
IMAGE=E:\Documents and Settings\UTENTE\Desktop\ventrale\ventrale immagini\NCNortVen2330F.JPG
ID=28 
SCALE=0.017666
LM=20
666.00000 1340.00000
2133.00000 1047.00000
2452.00000 886.00000
2379.00000 823.00000
2620.00000 608.00000
3313.00000 420.00000
3952.00000 791.00000
4058.00000 1378.00000
3959.00000 1913.00000
3310.00000 2305.00000
2628.00000 2072.00000
2393.00000 1818.00000
2462.00000 1743.00000
2162.00000 1599.00000
2388.00000 1285.00000
3312.00000 1043.00000
3743.00000 842.00000
3742.00000 1908.00000
3269.00000 1692.00000
2393.00000 1444.00000
IMAGE=E:\Documents and Settings\UTENTE\Desktop\ventrale\ventrale immagini\NCNortVen21227F.JPG
ID=29 
SCALE=0.017666
LM=20
716.00000 1248.00000
2089.00000 944.00000
2330.00000 785.00000
2272.00000 705.00000
2496.00000 439.00000
3147.00000 155.00000
3807.00000 690.00000
3879.00000 1215.00000
3870.00000 1762.00000
3187.00000 2279.00000
2520.00000 2034.00000
2279.00000 1763.00000
2350.00000 1674.00000
2041.00000 1516.00000
2297.00000 1148.00000
3045.00000 899.00000
3622.00000 653.00000
3646.00000 1777.00000
3068.00000 1561.00000
2292.00000 1321.00000
IMAGE=E:\Documents and Settings\UTENTE\Desktop\ventrale\ventrale immagini\NCNortVen21349F.JPG
ID=30 
SCALE=0.017666
LM=20
339.00000 1298.00000
1726.00000 921.00000
2078.00000 774.00000
2034.00000 688.00000
2241.00000 452.00000
2862.00000 173.00000
3473.00000 602.00000
3558.00000 1200.00000
3528.00000 1753.00000
2946.00000 2256.00000
2312.00000 2032.00000
2071.00000 1787.00000
2118.00000 1695.00000
1840.00000 1570.00000
1913.00000 1138.00000
2814.00000 849.00000
3315.00000 675.00000
3332.00000 1731.00000
2774.00000 1557.00000
1932.00000 1340.00000
IMAGE=E:\Documents and Settings\UTENTE\Desktop\ventrale\ventrale immagini\NCNortVen16853F.JPG
ID=31 
SCALE=0.017666
LM=20
460.00000 1098.00000
1875.00000 911.00000
2115.00000 773.00000
2100.00000 663.00000
2369.00000 470.00000
3028.00000 317.00000
3398.00000 819.00000
3405.00000 1333.00000
3285.00000 1870.00000
2881.00000 2266.00000
2231.00000 1995.00000
2017.00000 1743.00000
2045.00000 1629.00000
1835.00000 1485.00000
2072.00000 1143.00000
2875.00000 970.00000
3283.00000 772.00000
3257.00000 1882.00000
2887.00000 1662.00000
2085.00000 1327.00000
IMAGE=E:\Documents and Settings\UTENTE\Desktop\ventrale\ventrale immagini\CONortVen301F.JPG
ID=32 
SCALE=0.017666
LM=20
587.00000 1347.00000
1844.00000 979.00000
2225.00000 776.00000
2190.00000 656.00000
2388.00000 435.00000
3058.00000 154.00000
3695.00000 605.00000
3816.00000 1259.00000
3729.00000 1894.00000
3112.00000 2378.00000
2452.00000 2125.00000
2231.00000 1855.00000
2270.00000 1765.00000
1960.00000 1625.00000
2070.00000 1183.00000
2937.00000 898.00000
3517.00000 693.00000
3542.00000 1838.00000
2970.00000 1665.00000
2068.00000 1360.00000
IMAGE=E:\Documents and Settings\UTENTE\Desktop\ventrale\ventrale immagini\BENorVent20139F.JPG
ID=33 
SCALE=0.016763
LM=20
457.00000 1118.00000
1932.00000 865.00000
2261.00000 644.00000
2199.00000 548.00000
2462.00000 289.00000
3135.00000 54.00000
3859.00000 635.00000
3844.00000 1259.00000
3791.00000 1852.00000
3039.00000 2405.00000
2398.00000 2087.00000
2149.00000 1826.00000
2218.00000 1698.00000
1828.00000 1480.00000
2076.00000 1092.00000
2945.00000 856.00000
3573.00000 637.00000
3549.00000 1876.00000
2865.00000 1655.00000
2025.00000 1291.00000
IMAGE=E:\Documents and Settings\UTENTE\Desktop\ventrale\ventrale immagini\BENortVen1517DF.JPG
ID=34 
SCALE=0.016763
LM=20
715.00000 380.00000
2214.00000 496.00000
2584.00000 420.00000
2603.00000 259.00000
2899.00000 141.00000
3711.00000 66.00000
4088.00000 950.00000
3972.00000 1457.00000
3722.00000 2031.00000
2809.00000 2396.00000
2263.00000 1947.00000
2103.00000 1678.00000
2206.00000 1505.00000
1949.00000 1216.00000
2367.00000 813.00000
3295.00000 744.00000
3915.00000 692.00000
3460.00000 1972.00000
2966.00000 1553.00000
2267.00000 1022.00000
IMAGE=E:\Documents and Settings\UTENTE\Desktop\ventrale\ventrale immagini\BENortVen1517EF.JPG
ID=35 
SCALE=0.016763
LM=20
449.00000 1372.00000
1732.00000 985.00000
2029.00000 789.00000
1978.00000 717.00000
2161.00000 462.00000
2585.00000 201.00000
3371.00000 589.00000
3470.00000 1152.00000
3478.00000 1786.00000
2809.00000 2301.00000
2250.00000 2096.00000
2041.00000 1823.00000
2077.00000 1750.00000
1788.00000 1597.00000
1933.00000 1215.00000
2647.00000 842.00000
3123.00000 667.00000
3172.00000 1739.00000
2708.00000 1622.00000
1893.00000 1405.00000
IMAGE=E:\Documents and Settings\UTENTE\Desktop\ventrale\ventrale immagini\BENortVen17495Un.JPG
ID=36 
SCALE=0.016763
LM=20
981.00000 1328.00000
2135.00000 962.00000
2324.00000 793.00000
2303.00000 689.00000
2424.00000 584.00000
3155.00000 310.00000
3714.00000 629.00000
3952.00000 1268.00000
3729.00000 1979.00000
3126.00000 2242.00000
2492.00000 2052.00000
2279.00000 1834.00000
2331.00000 1763.00000
2146.00000 1621.00000
2326.00000 1135.00000
3190.00000 841.00000
3663.00000 765.00000
3705.00000 1748.00000
3181.00000 1670.00000
2332.00000 1447.00000
IMAGE=E:\Documents and Settings\UTENTE\Desktop\ventrale\ventrale immagini\BENortVen32434Un.JPG
ID=37 
SCALE=0.016763
LM=20
159.00000 1147.00000
1824.00000 832.00000
2146.00000 680.00000
2105.00000 584.00000
2328.00000 393.00000
3098.00000 146.00000
3700.00000 634.00000
3843.00000 1226.00000
3654.00000 1868.00000
2929.00000 2272.00000
2241.00000 2026.00000
2076.00000 1779.00000
2109.00000 1663.00000
1809.00000 1508.00000
2089.00000 1064.00000
3008.00000 816.00000
3507.00000 606.00000
3422.00000 1808.00000
2967.00000 1569.00000
2096.00000 1276.00000
IMAGE=E:\Documents and Settings\UTENTE\Desktop\ventrale\ventrale immagini\CONortVen12Un.JPG
ID=38 
SCALE=0.016445
LM=20
61.00000 1290.00000
1888.00000 896.00000
2173.00000 696.00000
2135.00000 607.00000
2426.00000 314.00000
3084.00000 53.00000
3745.00000 557.00000
3843.00000 1180.00000
3808.00000 1794.00000
3107.00000 2390.00000
2519.00000 2177.00000
2175.00000 1919.00000
2209.00000 1823.00000
1891.00000 1620.00000
2170.00000 1142.00000
3199.00000 765.00000
3724.00000 568.00000
3759.00000 1886.00000
3360.00000 1644.00000
2169.00000 1419.00000
IMAGE=E:\Documents and Settings\UTENTE\Desktop\ventrale\ventrale immagini\CONortVen22Un.JPG
ID=39 
SCALE=0.016498
LM=20
348.00000 1123.00000
1809.00000 819.00000
2074.00000 669.00000
2055.00000 575.00000
2279.00000 360.00000
2978.00000 164.00000
3460.00000 730.00000
3548.00000 1246.00000
3405.00000 1743.00000
2708.00000 2213.00000
2176.00000 1971.00000
1990.00000 1727.00000
2033.00000 1625.00000
1780.00000 1463.00000
2003.00000 1062.00000
2910.00000 843.00000
3395.00000 671.00000
3324.00000 1748.00000
2877.00000 1573.00000
2008.00000 1258.00000
IMAGE=E:\Documents and Settings\UTENTE\Desktop\ventrale\ventrale immagini\CONortVen24Un.JPG
ID=40 
SCALE=0.019651
LM=20
179.00000 1089.00000
1701.00000 895.00000
2018.00000 793.00000
1990.00000 685.00000
2259.00000 444.00000
2951.00000 321.00000
3442.00000 874.00000
3472.00000 1424.00000
3318.00000 1904.00000
2621.00000 2341.00000
2116.00000 2109.00000
1877.00000 1797.00000
1927.00000 1706.00000
1647.00000 1535.00000
1858.00000 1116.00000
2785.00000 974.00000
3290.00000 903.00000
3180.00000 1872.00000
2720.00000 1678.00000
1828.00000 1385.00000
IMAGE=E:\Documents and Settings\UTENTE\Desktop\ventrale\ventrale immagini\NCNortVen12597Un.JPG
ID=41 
SCALE=0.017526
LM=20
567.00000 1357.00000
1941.00000 970.00000
2212.00000 789.00000
2139.00000 698.00000
2439.00000 426.00000
2975.00000 191.00000
3573.00000 616.00000
3727.00000 1098.00000
3705.00000 1626.00000
2962.00000 2160.00000
2484.00000 2038.00000
2234.00000 1780.00000
2284.00000 1709.00000
1998.00000 1560.00000
2069.00000 1165.00000
3031.00000 845.00000
3437.00000 600.00000
3530.00000 1659.00000
3007.00000 1493.00000
2115.00000 1394.00000
IMAGE=E:\Documents and Settings\UTENTE\Desktop\ventrale\ventrale immagini\NCNortVen19837Un.JPG
ID=42 
SCALE=0.017526
LM=20
626.00000 1359.00000
1997.00000 888.00000
2320.00000 694.00000
2257.00000 572.00000
2433.00000 333.00000
2986.00000 96.00000
3811.00000 620.00000
3825.00000 1158.00000
3854.00000 1570.00000
3294.00000 2252.00000
2606.00000 2039.00000
2383.00000 1755.00000
2416.00000 1683.00000
2125.00000 1550.00000
2224.00000 1152.00000
3076.00000 835.00000
3552.00000 613.00000
3620.00000 1772.00000
3074.00000 1592.00000
2226.00000 1321.00000
IMAGE=E:\Documents and Settings\UTENTE\Desktop\ventrale\ventrale immagini\NCNortVen2113Un.JPG
ID=43 
SCALE=0.017526
LM=20
843.00000 1230.00000
1937.00000 973.00000
2174.00000 841.00000
2160.00000 762.00000
2344.00000 600.00000
2857.00000 452.00000
3371.00000 699.00000
3434.00000 1247.00000
3358.00000 1791.00000
2747.00000 2009.00000
2352.00000 1869.00000
2167.00000 1700.00000
2179.00000 1616.00000
1898.00000 1477.00000
1915.00000 1095.00000
2719.00000 955.00000
3183.00000 828.00000
3175.00000 1653.00000
2709.00000 1516.00000
1919.00000 1383.00000
IMAGE=E:\Documents and Settings\UTENTE\Desktop\ventrale\ventrale immagini\NCNortVen23868Un.JPG
ID=44 
SCALE=0.017526
LM=20
712.00000 1186.00000
1970.00000 834.00000
2161.00000 692.00000
2148.00000 600.00000
2341.00000 419.00000
2951.00000 214.00000
3400.00000 413.00000
3634.00000 935.00000
3524.00000 1571.00000
2957.00000 1813.00000
2435.00000 1746.00000
2199.00000 1593.00000
2181.00000 1496.00000
1989.00000 1381.00000
2199.00000 921.00000
2908.00000 692.00000
3314.00000 519.00000
3408.00000 1351.00000
2951.00000 1267.00000
2197.00000 1193.00000
IMAGE=E:\Documents and Settings\UTENTE\Desktop\ventrale\ventrale immagini\NCNortVen2484Un.JPG
ID=45 
SCALE=0.017526
LM=20
558.00000 1289.00000
1930.00000 945.00000
2246.00000 778.00000
2197.00000 654.00000
2397.00000 452.00000
3074.00000 154.00000
3659.00000 632.00000
3834.00000 1201.00000
3716.00000 1738.00000
3118.00000 2289.00000
2462.00000 2005.00000
2224.00000 1794.00000
2271.00000 1686.00000
1917.00000 1539.00000
2193.00000 1157.00000
2947.00000 870.00000
3494.00000 572.00000
3576.00000 1812.00000
2840.00000 1523.00000
2212.00000 1308.00000
IMAGE=E:\Documents and Settings\UTENTE\Desktop\ventrale\ventrale immagini\NCNortVen26121Un.JPG
ID=46 
SCALE=0.017526
LM=20
851.00000 1045.00000
2086.00000 805.00000
2334.00000 666.00000
2301.00000 604.00000
2506.00000 397.00000
3085.00000 240.00000
3651.00000 563.00000
3693.00000 1082.00000
3606.00000 1677.00000
2897.00000 1890.00000
2454.00000 1757.00000
2273.00000 1521.00000
2306.00000 1461.00000
2051.00000 1320.00000
2232.00000 958.00000
2973.00000 765.00000
3417.00000 628.00000
3375.00000 1501.00000
2963.00000 1322.00000
2208.00000 1163.00000
IMAGE=E:\Documents and Settings\UTENTE\Desktop\ventrale\ventrale immagini\NCNortVen2721Un.JPG
ID=47 
SCALE=0.017526
LM=20
752.00000 1128.00000
2060.00000 873.00000
2339.00000 720.00000
2306.00000 658.00000
2524.00000 412.00000
3147.00000 247.00000
3629.00000 615.00000
3749.00000 1171.00000
3632.00000 1708.00000
3112.00000 2096.00000
2507.00000 1884.00000
2306.00000 1609.00000
2330.00000 1557.00000
2067.00000 1410.00000
2229.00000 1042.00000
3059.00000 875.00000
3523.00000 712.00000
3508.00000 1648.00000
3022.00000 1463.00000
2228.00000 1231.00000
IMAGE=E:\Documents and Settings\UTENTE\Desktop\ventrale\ventrale immagini\NCNortVen2725Un.JPG
ID=48 
SCALE=0.017526
LM=20
299.00000 838.00000
1802.00000 729.00000
2149.00000 600.00000
2129.00000 485.00000
2390.00000 264.00000
3083.00000 141.00000
3662.00000 822.00000
3679.00000 1353.00000
3496.00000 1824.00000
2795.00000 2333.00000
2091.00000 1884.00000
1957.00000 1740.00000
2016.00000 1606.00000
1715.00000 1400.00000
2010.00000 950.00000
2939.00000 858.00000
3448.00000 778.00000
3237.00000 1869.00000
2832.00000 1636.00000
1971.00000 1302.00000
IMAGE=E:\Documents and Settings\UTENTE\Desktop\ventrale\ventrale immagini\NCNortVen31186Un.JPG
ID=49 
SCALE=0.017526
LM=20
293.00000 1215.00000
1957.00000 817.00000
2249.00000 641.00000
2216.00000 549.00000
2430.00000 311.00000
3246.00000 58.00000
3809.00000 575.00000
3974.00000 1108.00000
3841.00000 1657.00000
3307.00000 2190.00000
2484.00000 2015.00000
2237.00000 1759.00000
2271.00000 1658.00000
1990.00000 1489.00000
2314.00000 1032.00000
3295.00000 716.00000
3778.00000 559.00000
3780.00000 1648.00000
3250.00000 1472.00000
2305.00000 1236.00000
IMAGE=E:\Documents and Settings\UTENTE\Desktop\ventrale\ventrale immagini\NCNortVen31187Un.JPG
ID=50 
SCALE=0.017526
LM=20
293.00000 1167.00000
1790.00000 879.00000
2170.00000 694.00000
2137.00000 600.00000
2401.00000 389.00000
3059.00000 144.00000
3594.00000 587.00000
3754.00000 1220.00000
3626.00000 1882.00000
3011.00000 2319.00000
2333.00000 2101.00000
2067.00000 1837.00000
2119.00000 1764.00000
1756.00000 1553.00000
2056.00000 1099.00000
2881.00000 862.00000
3516.00000 652.00000
3506.00000 1757.00000
2965.00000 1557.00000
2043.00000 1304.00000
IMAGE=E:\Documents and Settings\UTENTE\Desktop\ventrale\ventrale immagini\NCNortVen3155Un.JPG
ID=51 
SCALE=0.017526
LM=20
886.00000 1344.00000
2184.00000 972.00000
2499.00000 816.00000
2443.00000 684.00000
2654.00000 451.00000
3378.00000 228.00000
3989.00000 663.00000
4055.00000 1307.00000
3984.00000 1813.00000
3316.00000 2342.00000
2736.00000 2054.00000
2487.00000 1849.00000
2532.00000 1688.00000
2184.00000 1618.00000
2440.00000 1238.00000
3319.00000 939.00000
3823.00000 784.00000
3802.00000 1849.00000
3281.00000 1686.00000
2414.00000 1397.00000
IMAGE=E:\Documents and Settings\UTENTE\Desktop\ventrale\ventrale immagini\NCNortVen3313Un.JPG
ID=52 
SCALE=0.017526
LM=20
608.00000 1166.00000
1763.00000 981.00000
1996.00000 840.00000
1989.00000 760.00000
2174.00000 622.00000
2586.00000 504.00000
3105.00000 702.00000
3318.00000 1176.00000
3141.00000 1715.00000
2595.00000 1897.00000
2151.00000 1805.00000
1963.00000 1647.00000
1945.00000 1544.00000
1761.00000 1411.00000
1953.00000 1104.00000
2633.00000 935.00000
3026.00000 822.00000
3010.00000 1549.00000
2626.00000 1403.00000
1957.00000 1282.00000
IMAGE=E:\Documents and Settings\UTENTE\Desktop\ventrale\ventrale immagini\NCNortVen37957Un.JPG
ID=53 
SCALE=0.017526
LM=20
204.00000 1097.00000
1776.00000 853.00000
2119.00000 734.00000
2116.00000 618.00000
2335.00000 420.00000
3126.00000 211.00000
3606.00000 697.00000
3730.00000 1304.00000
3563.00000 1854.00000
2942.00000 2321.00000
2234.00000 2062.00000
2033.00000 1812.00000
2049.00000 1715.00000
1748.00000 1522.00000
2091.00000 1117.00000
2950.00000 897.00000
3534.00000 703.00000
3466.00000 1854.00000
2953.00000 1617.00000
2049.00000 1299.00000
IMAGE=E:\Documents and Settings\UTENTE\Desktop\ventrale\ventrale immagini\NCNortVen38137Un.JPG
ID=54 
SCALE=0.017526
LM=20
304.00000 1345.00000
1820.00000 935.00000
2124.00000 705.00000
2096.00000 561.00000
2239.00000 369.00000
2985.00000 90.00000
3570.00000 537.00000
3679.00000 1149.00000
3660.00000 1687.00000
2995.00000 2234.00000
2377.00000 2048.00000
2179.00000 1793.00000
2185.00000 1730.00000
1869.00000 1546.00000
2106.00000 1190.00000
2914.00000 838.00000
3519.00000 548.00000
3565.00000 1743.00000
2922.00000 1535.00000
2118.00000 1300.00000
IMAGE=E:\Documents and Settings\UTENTE\Desktop\ventrale\ventrale immagini\NCNortVen8157Un.JPG
ID=55 
SCALE=0.017526
LM=20
697.00000 1296.00000
2022.00000 980.00000
2281.00000 784.00000
2238.00000 650.00000
2427.00000 419.00000
3030.00000 175.00000
3730.00000 649.00000
3834.00000 1310.00000
3723.00000 1849.00000
2941.00000 2360.00000
2473.00000 2107.00000
2259.00000 1841.00000
2316.00000 1735.00000
2036.00000 1585.00000
2198.00000 1214.00000
3006.00000 877.00000
3515.00000 702.00000
3486.00000 1894.00000
2993.00000 1708.00000
2206.00000 1354.00000
IMAGE=E:\Documents and Settings\UTENTE\Desktop\ventrale\ventrale immagini\NCNortVen8161Un.JPG
ID=56 
SCALE=0.017526
LM=20
608.00000 1278.00000
1846.00000 903.00000
2133.00000 747.00000
2099.00000 655.00000
2363.00000 397.00000
2897.00000 162.00000
3482.00000 633.00000
3530.00000 1132.00000
3525.00000 1673.00000
2995.00000 2157.00000
2411.00000 2006.00000
2139.00000 1732.00000
2166.00000 1663.00000
1886.00000 1537.00000
1993.00000 1139.00000
2809.00000 804.00000
3281.00000 611.00000
3327.00000 1627.00000
2746.00000 1462.00000
2020.00000 1310.00000
IMAGE=E:\Documents and Settings\UTENTE\Desktop\ventrale\ventrale immagini\NCNortVen8617Un.JPG
ID=57 
SCALE=0.017526
LM=20
563.00000 1245.00000
1883.00000 925.00000
2187.00000 772.00000
2152.00000 660.00000
2362.00000 416.00000
2900.00000 188.00000
3550.00000 749.00000
3596.00000 1240.00000
3528.00000 1689.00000
2943.00000 2267.00000
2405.00000 2033.00000
2171.00000 1797.00000
2202.00000 1670.00000
1901.00000 1522.00000
2076.00000 1154.00000
2793.00000 883.00000
3354.00000 669.00000
3365.00000 1812.00000
2917.00000 1630.00000
2074.00000 1337.00000
IMAGE=E:\Documents and Settings\UTENTE\Desktop\ventrale\ventrale immagini\NCNortVen9128Un.JPG
ID=58 
SCALE=0.017526
LM=20
164.00000 1111.00000
1901.00000 900.00000
2216.00000 705.00000
2187.00000 621.00000
2459.00000 356.00000
3217.00000 171.00000
3694.00000 654.00000
3843.00000 1292.00000
3673.00000 1836.00000
2982.00000 2358.00000
2449.00000 2118.00000
2128.00000 1830.00000
2164.00000 1749.00000
1875.00000 1537.00000
2146.00000 1120.00000
3206.00000 823.00000
3655.00000 696.00000
3592.00000 1864.00000
3052.00000 1658.00000
2137.00000 1343.00000
IMAGE=E:\Documents and Settings\UTENTE\Desktop\ventrale\ventrale immagini\NCNortVenANONUn.JPG
ID=59 
SCALE=0.017526
LM=20
219.00000 663.00000
936.00000 489.00000
1086.00000 395.00000
1061.00000 352.00000
1150.00000 238.00000
1441.00000 150.00000
1790.00000 371.00000
1815.00000 634.00000
1785.00000 866.00000
1396.00000 1095.00000
1186.00000 1005.00000
1074.00000 880.00000
1098.00000 852.00000
950.00000 767.00000
1046.00000 586.00000
1435.00000 496.00000
1642.00000 404.00000
1644.00000 875.00000
1437.00000 785.00000
1055.00000 690.00000
IMAGE=E:\Documents and Settings\UTENTE\Desktop\ventrale\ventrale immagini\FCeMedVenER01M.JPG
ID=60 
SCALE=0.032146
LM=20
334.00000 648.00000
1014.00000 422.00000
1135.00000 310.00000
1120.00000 265.00000
1212.00000 158.00000
1521.00000 26.00000
1797.00000 202.00000
1913.00000 437.00000
1862.00000 705.00000
1567.00000 943.00000
1277.00000 893.00000
1190.00000 825.00000
1182.00000 754.00000
1049.00000 693.00000
1166.00000 489.00000
1541.00000 349.00000
1758.00000 208.00000
1820.00000 681.00000
1618.00000 733.00000
1183.00000 574.00000
IMAGE=E:\Documents and Settings\UTENTE\Desktop\ventrale\ventrale immagini\FCeMedVenER05M.JPG
ID=61 
SCALE=0.034721
LM=20
223.00000 508.00000
983.00000 361.00000
1164.00000 265.00000
1132.00000 222.00000
1259.00000 100.00000
1584.00000 19.00000
1889.00000 229.00000
1910.00000 496.00000
1897.00000 727.00000
1600.00000 962.00000
1259.00000 885.00000
1128.00000 759.00000
1159.00000 709.00000
997.00000 634.00000
1124.00000 458.00000
1566.00000 344.00000
1805.00000 251.00000
1797.00000 730.00000
1564.00000 640.00000
1128.00000 541.00000
IMAGE=E:\Documents and Settings\UTENTE\Desktop\ventrale\ventrale immagini\FCeMedVenMA03M.JPG
ID=62 
SCALE=0.034698
LM=20
202.00000 779.00000
934.00000 524.00000
1103.00000 417.00000
1063.00000 361.00000
1141.00000 239.00000
1451.00000 104.00000
1813.00000 264.00000
1858.00000 548.00000
1888.00000 817.00000
1588.00000 1073.00000
1252.00000 1015.00000
1141.00000 890.00000
1163.00000 842.00000
981.00000 802.00000
1101.00000 604.00000
1477.00000 445.00000
1686.00000 328.00000
1743.00000 817.00000
1471.00000 751.00000
1075.00000 690.00000
IMAGE=E:\Documents and Settings\UTENTE\Desktop\ventrale\ventrale immagini\FCeMedVenVE01M.JPG
ID=63 
SCALE=0.031986
LM=20
63.00000 640.00000
765.00000 504.00000
928.00000 429.00000
925.00000 378.00000
1025.00000 278.00000
1312.00000 193.00000
1644.00000 365.00000
1669.00000 684.00000
1634.00000 944.00000
1314.00000 1121.00000
1028.00000 985.00000
927.00000 868.00000
924.00000 802.00000
773.00000 758.00000
891.00000 614.00000
1295.00000 533.00000
1523.00000 455.00000
1480.00000 931.00000
1285.00000 823.00000
885.00000 695.00000
IMAGE=E:\Documents and Settings\UTENTE\Desktop\ventrale\ventrale immagini\MIeMedVen4900M.JPG
ID=64 
SCALE=0.033829
LM=20
205.00000 628.00000
897.00000 503.00000
1073.00000 425.00000
1055.00000 377.00000
1158.00000 279.00000
1487.00000 181.00000
1837.00000 432.00000
1864.00000 757.00000
1801.00000 1012.00000
1426.00000 1231.00000
1145.00000 1034.00000
1054.00000 904.00000
1070.00000 872.00000
899.00000 797.00000
1008.00000 636.00000
1411.00000 574.00000
1700.00000 494.00000
1635.00000 1054.00000
1400.00000 919.00000
989.00000 728.00000
IMAGE=E:\Documents and Settings\UTENTE\Desktop\ventrale\ventrale immagini\MIeMedVen6694M.JPG
ID=65 
SCALE=0.033829
LM=20
133.00000 471.00000
795.00000 355.00000
957.00000 281.00000
943.00000 235.00000
1025.00000 131.00000
1307.00000 34.00000
1622.00000 219.00000
1657.00000 508.00000
1575.00000 804.00000
1287.00000 947.00000
1010.00000 846.00000
937.00000 737.00000
951.00000 693.00000
769.00000 618.00000
921.00000 464.00000
1310.00000 314.00000
1486.00000 261.00000
1457.00000 718.00000
1248.00000 646.00000
913.00000 542.00000
IMAGE=E:\Documents and Settings\UTENTE\Desktop\ventrale\ventrale immagini\MIeMedVen7279M.JPG
ID=66 
SCALE=0.033829
LM=20
97.00000 1619.00000
1852.00000 1348.00000
2220.00000 1203.00000
2188.00000 1109.00000
2400.00000 904.00000
3020.00000 740.00000
3729.00000 1088.00000
3887.00000 1655.00000
3768.00000 2279.00000
3011.00000 2596.00000
2346.00000 2436.00000
2161.00000 2237.00000
2201.00000 2134.00000
1848.00000 1964.00000
2265.00000 1510.00000
3128.00000 1340.00000
3585.00000 1203.00000
3592.00000 2095.00000
3135.00000 1941.00000
2271.00000 1800.00000
IMAGE=E:\Documents and Settings\UTENTE\Desktop\ventrale\ventrale immagini\PAeMedVen164M.jpg
ID=67 
SCALE=0.014785
LM=20
453.00000 1696.00000
2114.00000 1379.00000
2472.00000 1242.00000
2438.00000 1146.00000
2687.00000 908.00000
3359.00000 689.00000
3904.00000 1058.00000
4083.00000 1691.00000
3833.00000 2382.00000
3364.00000 2663.00000
2721.00000 2474.00000
2426.00000 2237.00000
2453.00000 2131.00000
2122.00000 1973.00000
2418.00000 1610.00000
3326.00000 1346.00000
3837.00000 1194.00000
3802.00000 2306.00000
3330.00000 1963.00000
2432.00000 1723.00000
IMAGE=E:\Documents and Settings\UTENTE\Desktop\ventrale\ventrale immagini\PAeMedVen165M.jpg
ID=68 
SCALE=0.014785
LM=20
0.00000 1762.00000
1966.00000 1417.00000
2343.00000 1248.00000
2318.00000 1198.00000
2537.00000 885.00000
3405.00000 676.00000
3998.00000 1200.00000
4147.00000 1741.00000
3949.00000 2438.00000
3262.00000 2808.00000
2514.00000 2613.00000
2287.00000 2332.00000
2318.00000 2228.00000
1973.00000 2034.00000
2332.00000 1574.00000
3421.00000 1369.00000
3892.00000 1206.00000
3890.00000 2221.00000
3347.00000 2026.00000
2324.00000 1831.00000
IMAGE=E:\Documents and Settings\UTENTE\Desktop\ventrale\ventrale immagini\PAeMedVen185M.jpg
ID=69 
SCALE=0.014785
LM=20
179.00000 1804.00000
2036.00000 1411.00000
2384.00000 1211.00000
2348.00000 1124.00000
2572.00000 839.00000
3370.00000 631.00000
4072.00000 1059.00000
4127.00000 1690.00000
4108.00000 2344.00000
3273.00000 2759.00000
2574.00000 2589.00000
2366.00000 2313.00000
2382.00000 2228.00000
2048.00000 2035.00000
2491.00000 1593.00000
3402.00000 1332.00000
3902.00000 1173.00000
3932.00000 2193.00000
3402.00000 2018.00000
2539.00000 1801.00000
IMAGE=E:\Documents and Settings\UTENTE\Desktop\ventrale\ventrale immagini\PAeMedVen189M.jpg
ID=70 
SCALE=0.014785
LM=20
475.00000 1723.00000
2166.00000 1379.00000
2497.00000 1195.00000
2440.00000 1101.00000
2668.00000 896.00000
3379.00000 673.00000
3882.00000 950.00000
4111.00000 1537.00000
3977.00000 2185.00000
3271.00000 2469.00000
2735.00000 2348.00000
2489.00000 2159.00000
2535.00000 2070.00000
2211.00000 1889.00000
2567.00000 1510.00000
3414.00000 1278.00000
3820.00000 1062.00000
3874.00000 2010.00000
3443.00000 1842.00000
2565.00000 1715.00000
IMAGE=E:\Documents and Settings\UTENTE\Desktop\ventrale\ventrale immagini\PAeMedVen71M.jpg
ID=71 
SCALE=0.014785
LM=20
369.00000 629.00000
1046.00000 465.00000
1183.00000 383.00000
1162.00000 345.00000
1249.00000 243.00000
1562.00000 153.00000
1860.00000 332.00000
1864.00000 605.00000
1859.00000 841.00000
1477.00000 1029.00000
1223.00000 931.00000
1177.00000 832.00000
1191.00000 797.00000
1047.00000 722.00000
1171.00000 564.00000
1487.00000 447.00000
1726.00000 370.00000
1724.00000 812.00000
1541.00000 756.00000
1178.00000 632.00000
IMAGE=E:\Documents and Settings\UTENTE\Desktop\ventrale\ventrale immagini\FCeMedVenER03F.JPG
ID=72 
SCALE=0.033370
LM=20
198.00000 507.00000
960.00000 362.00000
1110.00000 291.00000
1082.00000 254.00000
1166.00000 148.00000
1494.00000 45.00000
1791.00000 206.00000
1834.00000 482.00000
1792.00000 770.00000
1480.00000 930.00000
1173.00000 836.00000
1088.00000 727.00000
1119.00000 675.00000
960.00000 613.00000
1082.00000 461.00000
1470.00000 339.00000
1696.00000 256.00000
1690.00000 702.00000
1465.00000 616.00000
1099.00000 529.00000
IMAGE=E:\Documents and Settings\UTENTE\Desktop\ventrale\ventrale immagini\FCeMedVenER04F.JPG
ID=73 
SCALE=0.029698
LM=20
195.00000 652.00000
919.00000 401.00000
1059.00000 310.00000
1028.00000 268.00000
1131.00000 158.00000
1428.00000 8.00000
1733.00000 169.00000
1833.00000 403.00000
1810.00000 683.00000
1548.00000 887.00000
1227.00000 849.00000
1106.00000 772.00000
1120.00000 727.00000
975.00000 673.00000
1028.00000 465.00000
1444.00000 324.00000
1665.00000 185.00000
1720.00000 640.00000
1479.00000 574.00000
1063.00000 545.00000
IMAGE=E:\Documents and Settings\UTENTE\Desktop\ventrale\ventrale immagini\FCeMedVenLILF.JPG
ID=74 
SCALE=0.032225
LM=20
270.00000 633.00000
966.00000 486.00000
1131.00000 414.00000
1103.00000 368.00000
1208.00000 254.00000
1501.00000 149.00000
1841.00000 356.00000
1886.00000 632.00000
1826.00000 886.00000
1501.00000 1097.00000
1205.00000 975.00000
1114.00000 851.00000
1139.00000 806.00000
976.00000 743.00000
1084.00000 582.00000
1470.00000 471.00000
1712.00000 400.00000
1691.00000 846.00000
1458.00000 771.00000
1081.00000 655.00000
IMAGE=E:\Documents and Settings\UTENTE\Desktop\ventrale\ventrale immagini\FCeMedVenMA01F.JPG
ID=75 
SCALE=0.031605
LM=20
231.00000 601.00000
901.00000 465.00000
1051.00000 401.00000
1040.00000 340.00000
1131.00000 250.00000
1401.00000 106.00000
1739.00000 289.00000
1767.00000 551.00000
1753.00000 880.00000
1354.00000 1042.00000
1114.00000 957.00000
1031.00000 850.00000
1044.00000 803.00000
905.00000 728.00000
953.00000 552.00000
1357.00000 414.00000
1591.00000 300.00000
1586.00000 777.00000
1356.00000 686.00000
950.00000 627.00000
IMAGE=E:\Documents and Settings\UTENTE\Desktop\ventrale\ventrale immagini\MIeMedVen4919F.JPG
ID=76 
SCALE=0.032518
LM=20
64.00000 1506.00000
1939.00000 1274.00000
2307.00000 1071.00000
2266.00000 962.00000
2551.00000 757.00000
3304.00000 561.00000
3897.00000 1017.00000
4031.00000 1676.00000
3844.00000 2303.00000
3254.00000 2724.00000
2476.00000 2491.00000
2216.00000 2275.00000
2251.00000 2125.00000
1902.00000 1924.00000
2282.00000 1536.00000
3231.00000 1304.00000
3815.00000 1155.00000
3764.00000 2174.00000
3138.00000 1968.00000
2267.00000 1704.00000
IMAGE=E:\Documents and Settings\UTENTE\Desktop\ventrale\ventrale immagini\PAeMedVen142F.jpg
ID=77 
SCALE=0.014698
LM=20
103.00000 1506.00000
2015.00000 1371.00000
2327.00000 1230.00000
2286.00000 1121.00000
2564.00000 872.00000
3189.00000 756.00000
3857.00000 1260.00000
3926.00000 1850.00000
3772.00000 2444.00000
3167.00000 2812.00000
2406.00000 2582.00000
2175.00000 2251.00000
2234.00000 2178.00000
1957.00000 1990.00000
2223.00000 1629.00000
3277.00000 1423.00000
3720.00000 1311.00000
3621.00000 2315.00000
3087.00000 2077.00000
2248.00000 1791.00000
IMAGE=E:\Documents and Settings\UTENTE\Desktop\ventrale\ventrale immagini\PAeMedVen95F.jpg
ID=78 
SCALE=0.014698
LM=20
374.00000 646.00000
900.00000 522.00000
1002.00000 465.00000
982.00000 415.00000
1053.00000 347.00000
1255.00000 283.00000
1546.00000 348.00000
1618.00000 601.00000
1559.00000 819.00000
1296.00000 929.00000
1096.00000 868.00000
1003.00000 786.00000
1016.00000 753.00000
914.00000 708.00000
995.00000 591.00000
1311.00000 520.00000
1474.00000 439.00000
1498.00000 757.00000
1301.00000 712.00000
1002.00000 663.00000
IMAGE=E:\Documents and Settings\UTENTE\Desktop\ventrale\ventrale immagini\FCeMedVenncUn.JPG
ID=79 
SCALE=0.033086
LM=20
183.00000 642.00000
834.00000 516.00000
999.00000 448.00000
967.00000 398.00000
1064.00000 300.00000
1340.00000 217.00000
1693.00000 451.00000
1716.00000 740.00000
1662.00000 965.00000
1301.00000 1172.00000
1042.00000 1031.00000
957.00000 933.00000
992.00000 857.00000
870.00000 798.00000
966.00000 637.00000
1320.00000 560.00000
1579.00000 499.00000
1537.00000 973.00000
1303.00000 860.00000
960.00000 721.00000
IMAGE=E:\Documents and Settings\UTENTE\Desktop\ventrale\ventrale immagini\MIeMedVen470Un.JPG
ID=80 
SCALE=0.032662
LM=20
133.00000 616.00000
849.00000 483.00000
1019.00000 403.00000
992.00000 365.00000
1083.00000 260.00000
1358.00000 192.00000
1696.00000 348.00000
1737.00000 662.00000
1680.00000 934.00000
1330.00000 1093.00000
1047.00000 974.00000
980.00000 881.00000
1009.00000 831.00000
826.00000 761.00000
933.00000 585.00000
1303.00000 513.00000
1563.00000 437.00000
1523.00000 904.00000
1300.00000 797.00000
960.00000 673.00000
IMAGE=E:\Documents and Settings\UTENTE\Desktop\ventrale\ventrale immagini\MIeMedVen4902Un.JPG
ID=81 
SCALE=0.032662
LM=20
638.00000 1268.00000
1979.00000 1003.00000
2284.00000 824.00000
2268.00000 753.00000
2440.00000 585.00000
2966.00000 429.00000
3510.00000 676.00000
3657.00000 1255.00000
3541.00000 1766.00000
2980.00000 2067.00000
2452.00000 1875.00000
2271.00000 1712.00000
2292.00000 1628.00000
1992.00000 1490.00000
2271.00000 1151.00000
2967.00000 1003.00000
3372.00000 874.00000
3368.00000 1642.00000
2969.00000 1519.00000
2252.00000 1361.00000
IMAGE=E:\Documents and Settings\UTENTE\Desktop\ventrale\ventrale immagini\NCeMedVen24128Un.JPG
ID=82 
SCALE=0.018049
LM=20
211.00000 1763.00000
1995.00000 1364.00000
2310.00000 1173.00000
2263.00000 1095.00000
2535.00000 797.00000
3279.00000 567.00000
3926.00000 1088.00000
4057.00000 1610.00000
4021.00000 2181.00000
3345.00000 2710.00000
2621.00000 2589.00000
2301.00000 2312.00000
2327.00000 2219.00000
2020.00000 2029.00000
2392.00000 1578.00000
3340.00000 1275.00000
3789.00000 1039.00000
3903.00000 2131.00000
3400.00000 1956.00000
2458.00000 1759.00000
IMAGE=E:\Documents and Settings\UTENTE\Desktop\ventrale\ventrale immagini\PAeMedVen184Un.jpg
ID=83 
SCALE=0.014698
LM=20
646.00000 1058.00000
1949.00000 785.00000
2271.00000 607.00000
2229.00000 520.00000
2428.00000 290.00000
2989.00000 36.00000
3672.00000 502.00000
3736.00000 1015.00000
3671.00000 1565.00000
2897.00000 2021.00000
2449.00000 1793.00000
2239.00000 1562.00000
2267.00000 1490.00000
1911.00000 1314.00000
2238.00000 973.00000
2941.00000 680.00000
3508.00000 526.00000
3428.00000 1501.00000
2931.00000 1362.00000
2236.00000 1102.00000
IMAGE=E:\Documents and Settings\UTENTE\Desktop\ventrale\ventrale immagini\NCwMedVen5072M.JPG
ID=84 
SCALE=0.018013
LM=20
152.00000 1259.00000
1695.00000 888.00000
1994.00000 682.00000
1940.00000 581.00000
2152.00000 359.00000
2838.00000 90.00000
3516.00000 511.00000
3579.00000 1159.00000
3545.00000 1826.00000
2924.00000 2239.00000
2212.00000 2004.00000
2008.00000 1754.00000
2032.00000 1694.00000
1691.00000 1498.00000
1944.00000 1137.00000
2758.00000 819.00000
3304.00000 680.00000
3346.00000 1618.00000
2705.00000 1499.00000
1952.00000 1289.00000
IMAGE=E:\Documents and Settings\UTENTE\Desktop\ventrale\ventrale immagini\CAwMedVen280M.JPG
ID=85 
SCALE=0.015576
LM=20
328.00000 469.00000
905.00000 375.00000
1041.00000 320.00000
1027.00000 282.00000
1133.00000 206.00000
1342.00000 130.00000
1633.00000 206.00000
1703.00000 472.00000
1630.00000 775.00000
1323.00000 833.00000
1118.00000 772.00000
1028.00000 682.00000
1032.00000 653.00000
904.00000 592.00000
1051.00000 435.00000
1355.00000 365.00000
1550.00000 272.00000
1547.00000 653.00000
1349.00000 577.00000
1018.00000 522.00000
IMAGE=E:\Documents and Settings\UTENTE\Desktop\ventrale\ventrale immagini\ROwMedVen30M.jpg
ID=86 
SCALE=0.033315
LM=20
310.00000 481.00000
1088.00000 424.00000
1224.00000 371.00000
1209.00000 314.00000
1311.00000 218.00000
1622.00000 120.00000
1935.00000 336.00000
1926.00000 567.00000
1913.00000 868.00000
1571.00000 1009.00000
1253.00000 916.00000
1169.00000 802.00000
1192.00000 759.00000
1069.00000 670.00000
1184.00000 511.00000
1583.00000 414.00000
1832.00000 353.00000
1804.00000 782.00000
1553.00000 687.00000
1152.00000 592.00000
IMAGE=E:\Documents and Settings\UTENTE\Desktop\ventrale\ventrale immagini\ROwMedVen44M.jpg
ID=87 
SCALE=0.033101
LM=20
278.00000 498.00000
1025.00000 366.00000
1155.00000 303.00000
1139.00000 261.00000
1243.00000 155.00000
1544.00000 15.00000
1843.00000 203.00000
1882.00000 455.00000
1850.00000 772.00000
1480.00000 942.00000
1233.00000 865.00000
1129.00000 756.00000
1149.00000 716.00000
1019.00000 633.00000
1135.00000 445.00000
1526.00000 302.00000
1747.00000 204.00000
1748.00000 674.00000
1518.00000 596.00000
1128.00000 525.00000
IMAGE=E:\Documents and Settings\UTENTE\Desktop\ventrale\ventrale immagini\ROwMedVen45M.jpg
ID=88 
SCALE=0.033530
LM=20
224.00000 465.00000
931.00000 335.00000
1111.00000 272.00000
1082.00000 222.00000
1177.00000 114.00000
1469.00000 3.00000
1821.00000 190.00000
1825.00000 480.00000
1799.00000 788.00000
1429.00000 942.00000
1157.00000 842.00000
1070.00000 728.00000
1091.00000 687.00000
939.00000 608.00000
1055.00000 418.00000
1435.00000 314.00000
1673.00000 205.00000
1651.00000 735.00000
1417.00000 623.00000
1053.00000 524.00000
IMAGE=E:\Documents and Settings\UTENTE\Desktop\ventrale\ventrale immagini\ROwMedVen46M.jpg
ID=89 
SCALE=0.033466
LM=20
212.00000 741.00000
950.00000 552.00000
1087.00000 468.00000
1062.00000 407.00000
1142.00000 312.00000
1472.00000 203.00000
1808.00000 364.00000
1895.00000 663.00000
1832.00000 941.00000
1487.00000 1144.00000
1150.00000 1025.00000
1100.00000 933.00000
1117.00000 894.00000
974.00000 828.00000
1099.00000 652.00000
1463.00000 521.00000
1704.00000 435.00000
1736.00000 903.00000
1472.00000 840.00000
1107.00000 736.00000
IMAGE=E:\Documents and Settings\UTENTE\Desktop\ventrale\ventrale immagini\SPwMedVen12604M.JPG
ID=90 
SCALE=0.032467
LM=20
80.00000 753.00000
928.00000 599.00000
1095.00000 523.00000
1072.00000 486.00000
1196.00000 357.00000
1565.00000 267.00000
1870.00000 527.00000
1899.00000 839.00000
1848.00000 1086.00000
1542.00000 1345.00000
1171.00000 1187.00000
1061.00000 1033.00000
1080.00000 996.00000
913.00000 913.00000
995.00000 735.00000
1514.00000 641.00000
1803.00000 560.00000
1768.00000 1098.00000
1495.00000 989.00000
1036.00000 833.00000
IMAGE=E:\Documents and Settings\UTENTE\Desktop\ventrale\ventrale immagini\SPwMedVen13350M.JPG
ID=91 
SCALE=0.032467
LM=20
249.00000 462.00000
1009.00000 341.00000
1181.00000 274.00000
1161.00000 239.00000
1260.00000 147.00000
1581.00000 27.00000
1873.00000 191.00000
1951.00000 443.00000
1872.00000 730.00000
1529.00000 874.00000
1245.00000 791.00000
1154.00000 713.00000
1172.00000 654.00000
1014.00000 593.00000
1128.00000 412.00000
1554.00000 298.00000
1780.00000 211.00000
1769.00000 660.00000
1544.00000 574.00000
1126.00000 506.00000
IMAGE=E:\Documents and Settings\UTENTE\Desktop\ventrale\ventrale immagini\ROwMedVen39F.jpg
ID=92 
SCALE=0.033009
LM=20
144.00000 822.00000
855.00000 665.00000
988.00000 593.00000
992.00000 526.00000
1066.00000 447.00000
1370.00000 354.00000
1671.00000 468.00000
1740.00000 752.00000
1703.00000 1027.00000
1412.00000 1176.00000
1112.00000 1109.00000
999.00000 972.00000
999.00000 955.00000
866.00000 906.00000
1008.00000 733.00000
1367.00000 636.00000
1591.00000 556.00000
1595.00000 970.00000
1375.00000 884.00000
1005.00000 822.00000
IMAGE=E:\Documents and Settings\UTENTE\Desktop\ventrale\ventrale immagini\SPwMedVen13348F.JPG
ID=93 
SCALE=0.033009
LM=20
223.00000 448.00000
970.00000 346.00000
1150.00000 263.00000
1149.00000 194.00000
1234.00000 107.00000
1581.00000 3.00000
1931.00000 229.00000
1947.00000 555.00000
1867.00000 862.00000
1513.00000 1038.00000
1163.00000 891.00000
1105.00000 805.00000
1122.00000 730.00000
958.00000 633.00000
1115.00000 467.00000
1515.00000 362.00000
1826.00000 297.00000
1777.00000 786.00000
1504.00000 693.00000
1102.00000 535.00000
IMAGE=E:\Documents and Settings\UTENTE\Desktop\ventrale\ventrale immagini\ROwMedVen43Un.jpg
ID=94 
SCALE=0.031645
LM=20
43.00000 839.00000
924.00000 665.00000
1066.00000 581.00000
1048.00000 535.00000
1182.00000 427.00000
1501.00000 331.00000
1772.00000 499.00000
1860.00000 815.00000
1785.00000 1086.00000
1534.00000 1298.00000
1166.00000 1157.00000
1065.00000 1047.00000
1077.00000 1009.00000
923.00000 944.00000
1066.00000 772.00000
1493.00000 672.00000
1750.00000 589.00000
1749.00000 1063.00000
1372.00000 950.00000
1062.00000 860.00000
IMAGE=E:\Documents and Settings\UTENTE\Desktop\ventrale\ventrale immagini\SPwMedVen16573Un.JPG
ID=95 
SCALE=0.032849
LM=20
265.00000 753.00000
888.00000 637.00000
1024.00000 550.00000
1007.00000 513.00000
1103.00000 418.00000
1334.00000 355.00000
1632.00000 420.00000
1737.00000 708.00000
1657.00000 980.00000
1383.00000 1095.00000
1126.00000 1024.00000
1018.00000 927.00000
1033.00000 886.00000
897.00000 833.00000
1058.00000 689.00000
1346.00000 638.00000
1615.00000 534.00000
1622.00000 906.00000
1329.00000 821.00000
1045.00000 793.00000
IMAGE=E:\Documents and Settings\UTENTE\Desktop\ventrale\ventrale immagini\SPwMedVen16606Un.JPG
ID=96 
SCALE=0.032849
LM=20
192.00000 764.00000
971.00000 592.00000
1114.00000 516.00000
1101.00000 461.00000
1178.00000 378.00000
1509.00000 293.00000
1774.00000 405.00000
1882.00000 692.00000
1813.00000 960.00000
1519.00000 1112.00000
1219.00000 1045.00000
1128.00000 944.00000
1137.00000 895.00000
978.00000 848.00000
1164.00000 665.00000
1538.00000 556.00000
1747.00000 496.00000
1775.00000 895.00000
1557.00000 858.00000
1171.00000 772.00000
IMAGE=E:\Documents and Settings\UTENTE\Desktop\ventrale\ventrale immagini\SPwMedVen17833Un.JPG
ID=97 
SCALE=0.032849
LM=20
279.00000 1185.00000
1977.00000 832.00000
2286.00000 683.00000
2230.00000 558.00000
2390.00000 377.00000
3309.00000 144.00000
3829.00000 730.00000
3948.00000 1199.00000
3766.00000 1718.00000
3259.00000 2262.00000
2462.00000 1990.00000
2222.00000 1753.00000
2259.00000 1646.00000
1946.00000 1514.00000
2465.00000 1111.00000
3178.00000 875.00000
3790.00000 668.00000
3735.00000 1757.00000
3065.00000 1528.00000
2404.00000 1320.00000
IMAGE=E:\Documents and Settings\UTENTE\Desktop\ventrale\ventrale immagini\COwAtlVen8Un.JPG
ID=98 
SCALE=0.019157
LM=20
926.00000 1282.00000
2226.00000 1074.00000
2457.00000 912.00000
2428.00000 844.00000
2601.00000 649.00000
3090.00000 511.00000
3691.00000 781.00000
3812.00000 1404.00000
3655.00000 1911.00000
3100.00000 2206.00000
2594.00000 1980.00000
2407.00000 1766.00000
2459.00000 1684.00000
2221.00000 1556.00000
2448.00000 1299.00000
3079.00000 1142.00000
3534.00000 974.00000
3487.00000 1825.00000
3052.00000 1657.00000
2450.00000 1430.00000
IMAGE=E:\Documents and Settings\UTENTE\Desktop\ventrale\ventrale immagini\NCePacVen24677M.JPG
ID=99 
SCALE=0.017790
LM=20
836.00000 1262.00000
2150.00000 924.00000
2400.00000 764.00000
2369.00000 697.00000
2498.00000 465.00000
3167.00000 230.00000
3740.00000 595.00000
3818.00000 1137.00000
3783.00000 1694.00000
3176.00000 2120.00000
2580.00000 1958.00000
2388.00000 1736.00000
2428.00000 1648.00000
2144.00000 1498.00000
2386.00000 1131.00000
3116.00000 831.00000
3607.00000 620.00000
3611.00000 1655.00000
3129.00000 1490.00000
2383.00000 1298.00000
IMAGE=E:\Documents and Settings\UTENTE\Desktop\ventrale\ventrale immagini\NCePacVen24678M.JPG
ID=100 
SCALE=0.017790
LM=20
763.00000 1401.00000
1956.00000 1120.00000
2208.00000 960.00000
2162.00000 874.00000
2337.00000 649.00000
2864.00000 438.00000
3468.00000 826.00000
3572.00000 1366.00000
3509.00000 1841.00000
2926.00000 2285.00000
2400.00000 2058.00000
2189.00000 1834.00000
2238.00000 1748.00000
1987.00000 1629.00000
2113.00000 1307.00000
2775.00000 1105.00000
3219.00000 888.00000
3194.00000 1873.00000
2742.00000 1653.00000
2125.00000 1432.00000
IMAGE=E:\Documents and Settings\UTENTE\Desktop\ventrale\ventrale immagini\NCePacVen24679Un.JPG
ID=101 
SCALE=0.017790
LM=20
845.00000 1287.00000
2189.00000 931.00000
2443.00000 792.00000
2413.00000 703.00000
2476.00000 611.00000
3187.00000 280.00000
3814.00000 709.00000
3923.00000 1198.00000
3841.00000 1704.00000
3272.00000 2171.00000
2682.00000 2006.00000
2449.00000 1759.00000
2476.00000 1672.00000
2201.00000 1528.00000
2382.00000 1209.00000
3269.00000 855.00000
3644.00000 676.00000
3691.00000 1751.00000
3241.00000 1588.00000
2420.00000 1304.00000
IMAGE=E:\Documents and Settings\UTENTE\Desktop\ventrale\ventrale immagini\NCePacVen24680M.JPG
ID=102 
SCALE=0.017790
LM=20
660.00000 1181.00000
2087.00000 871.00000
2322.00000 721.00000
2261.00000 651.00000
2458.00000 441.00000
3051.00000 250.00000
3524.00000 569.00000
3701.00000 1042.00000
3591.00000 1620.00000
3091.00000 1908.00000
2379.00000 1756.00000
2267.00000 1616.00000
2317.00000 1509.00000
2104.00000 1365.00000
2329.00000 1020.00000
3018.00000 784.00000
3410.00000 593.00000
3448.00000 1466.00000
3064.00000 1321.00000
2315.00000 1190.00000
IMAGE=E:\Documents and Settings\UTENTE\Desktop\ventrale\ventrale immagini\NCwIndVen21173Un.JPG
ID=103 
SCALE=0.017790
LM=20
683.00000 1269.00000
2118.00000 1000.00000
2368.00000 877.00000
2290.00000 789.00000
2535.00000 559.00000
3117.00000 395.00000
3750.00000 793.00000
3770.00000 1317.00000
3702.00000 1804.00000
3154.00000 2216.00000
2497.00000 2019.00000
2282.00000 1786.00000
2366.00000 1681.00000
2095.00000 1549.00000
2359.00000 1237.00000
3092.00000 993.00000
3528.00000 825.00000
3506.00000 1791.00000
3090.00000 1626.00000
2345.00000 1355.00000
IMAGE=E:\Documents and Settings\UTENTE\Desktop\ventrale\ventrale immagini\NCwIndVen21452Un.JPG
ID=104 
SCALE=0.017790
LM=20
836.00000 974.00000
1955.00000 858.00000
2246.00000 705.00000
2194.00000 633.00000
2347.00000 460.00000
2809.00000 357.00000
3489.00000 670.00000
3503.00000 1249.00000
3418.00000 1700.00000
2780.00000 1965.00000
2298.00000 1722.00000
2154.00000 1497.00000
2213.00000 1449.00000
1964.00000 1300.00000
2228.00000 1074.00000
2813.00000 982.00000
3259.00000 781.00000
3173.00000 1673.00000
2791.00000 1424.00000
2180.00000 1184.00000
IMAGE=E:\Documents and Settings\UTENTE\Desktop\ventrale\ventrale immagini\NCwPacVen32350M.JPG
ID=105 
SCALE=0.017790
LM=20
461.00000 1150.00000
1912.00000 874.00000
2162.00000 716.00000
2122.00000 623.00000
2393.00000 403.00000
2991.00000 255.00000
3535.00000 670.00000
3658.00000 1192.00000
3513.00000 1683.00000
2957.00000 2088.00000
2367.00000 1920.00000
2097.00000 1678.00000
2143.00000 1576.00000
1899.00000 1437.00000
2158.00000 1093.00000
2948.00000 861.00000
3425.00000 677.00000
3404.00000 1691.00000
2896.00000 1489.00000
2153.00000 1239.00000
IMAGE=E:\Documents and Settings\UTENTE\Desktop\ventrale\ventrale immagini\NCwPacVen32351F.JPG
ID=106 
SCALE=0.017790
LM=20
587.00000 1011.00000
2015.00000 815.00000
2356.00000 657.00000
2298.00000 558.00000
2600.00000 316.00000
3199.00000 164.00000
3775.00000 772.00000
3835.00000 1245.00000
3703.00000 1698.00000
3088.00000 2194.00000
2499.00000 1958.00000
2223.00000 1653.00000
2300.00000 1560.00000
1983.00000 1387.00000
2293.00000 1037.00000
3073.00000 834.00000
3652.00000 657.00000
3541.00000 1787.00000
2980.00000 1519.00000
2279.00000 1234.00000
IMAGE=E:\Documents and Settings\UTENTE\Desktop\ventrale\ventrale immagini\NCwPacVen32352F.JPG
ID=107 
SCALE=0.017790
LM=20
391.00000 1267.00000
1874.00000 928.00000
2111.00000 795.00000
2013.00000 667.00000
2280.00000 428.00000
2941.00000 243.00000
3582.00000 621.00000
3745.00000 1263.00000
3607.00000 1778.00000
3012.00000 2264.00000
2380.00000 2015.00000
2074.00000 1770.00000
2161.00000 1641.00000
1944.00000 1575.00000
2087.00000 1199.00000
2865.00000 981.00000
3392.00000 797.00000
3427.00000 1802.00000
2924.00000 1654.00000
2113.00000 1390.00000
IMAGE=E:\Documents and Settings\UTENTE\Desktop\ventrale\ventrale immagini\NCwsPaVen12896F.JPG
ID=108 
SCALE=0.017790
LM=20
591.00000 1624.00000
2223.00000 1429.00000
2485.00000 1243.00000
2425.00000 1181.00000
2653.00000 971.00000
3287.00000 785.00000
3936.00000 1262.00000
3931.00000 1753.00000
3888.00000 2269.00000
3143.00000 2687.00000
2584.00000 2480.00000
2371.00000 2267.00000
2444.00000 2205.00000
2222.00000 1997.00000
2436.00000 1650.00000
3284.00000 1459.00000
3749.00000 1280.00000
3729.00000 2209.00000
3293.00000 1982.00000
2434.00000 1762.00000
IMAGE=E:\Documents and Settings\UTENTE\Desktop\ventrale\ventrale immagini\PAaquaVen139M.jpg
ID=109 
SCALE=0.014835
LM=20
85.00000 1760.00000
1806.00000 1489.00000
2135.00000 1355.00000
2101.00000 1245.00000
2301.00000 1029.00000
2902.00000 879.00000
3595.00000 1229.00000
3689.00000 1826.00000
3550.00000 2438.00000
2816.00000 2707.00000
2255.00000 2529.00000
2055.00000 2299.00000
2096.00000 2179.00000
1786.00000 2032.00000
2171.00000 1664.00000
3001.00000 1505.00000
3454.00000 1391.00000
3413.00000 2206.00000
2975.00000 2051.00000
2161.00000 1861.00000
IMAGE=E:\Documents and Settings\UTENTE\Desktop\ventrale\ventrale immagini\PAaquaVen146M.jpg
ID=110 
SCALE=0.014835
LM=20
155.00000 1807.00000
1927.00000 1390.00000
2277.00000 1191.00000
2211.00000 1071.00000
2481.00000 828.00000
3226.00000 647.00000
3830.00000 1105.00000
3975.00000 1774.00000
3796.00000 2439.00000
3255.00000 2885.00000
2497.00000 2677.00000
2233.00000 2403.00000
2273.00000 2297.00000
1937.00000 2113.00000
2303.00000 1658.00000
3219.00000 1392.00000
3733.00000 1224.00000
3706.00000 2313.00000
3239.00000 2135.00000
2320.00000 1883.00000
IMAGE=E:\Documents and Settings\UTENTE\Desktop\ventrale\ventrale immagini\PAaquaVen159M.jpg
ID=111 
SCALE=0.014835
LM=20
266.00000 1057.00000
1845.00000 973.00000
2223.00000 861.00000
2203.00000 771.00000
2427.00000 575.00000
3119.00000 444.00000
3639.00000 900.00000
3736.00000 1477.00000
3509.00000 2042.00000
2924.00000 2327.00000
2288.00000 2054.00000
2067.00000 1786.00000
2112.00000 1697.00000
1798.00000 1481.00000
2132.00000 1152.00000
3057.00000 1066.00000
3560.00000 966.00000
3443.00000 1910.00000
2978.00000 1643.00000
2102.00000 1355.00000
IMAGE=E:\Documents and Settings\UTENTE\Desktop\ventrale\ventrale immagini\NCaquaVen13190M.JPG
ID=112 
SCALE=0.017341
LM=20
652.00000 1153.00000
2062.00000 906.00000
2388.00000 764.00000
2352.00000 685.00000
2529.00000 427.00000
3202.00000 174.00000
3795.00000 571.00000
3996.00000 1259.00000
3743.00000 1994.00000
3126.00000 2321.00000
2461.00000 2024.00000
2289.00000 1787.00000
2340.00000 1668.00000
2048.00000 1501.00000
2193.00000 1134.00000
3062.00000 898.00000
3675.00000 687.00000
3628.00000 1829.00000
3067.00000 1584.00000
2149.00000 1299.00000
IMAGE=E:\Documents and Settings\UTENTE\Desktop\ventrale\ventrale immagini\BEaquaVen18882M.JPG
ID=113 
SCALE=0.016494
LM=20
549.00000 1139.00000
2058.00000 806.00000
2361.00000 651.00000
2302.00000 557.00000
2560.00000 270.00000
3273.00000 63.00000
3901.00000 508.00000
4104.00000 1125.00000
3874.00000 1745.00000
3239.00000 2180.00000
2558.00000 1985.00000
2294.00000 1700.00000
2345.00000 1591.00000
2065.00000 1444.00000
2317.00000 1047.00000
3219.00000 746.00000
3767.00000 535.00000
3722.00000 1692.00000
3124.00000 1473.00000
2315.00000 1199.00000
IMAGE=E:\Documents and Settings\UTENTE\Desktop\ventrale\ventrale immagini\BEaquaVen20140M.JPG
ID=114 
SCALE=0.016494
LM=20
1136.00000 1385.00000
2143.00000 1192.00000
2358.00000 1047.00000
2331.00000 998.00000
2452.00000 827.00000
2860.00000 709.00000
3426.00000 932.00000
3467.00000 1417.00000
3398.00000 1876.00000
2852.00000 2062.00000
2482.00000 1911.00000
2340.00000 1739.00000
2366.00000 1679.00000
2144.00000 1573.00000
2363.00000 1318.00000
2911.00000 1196.00000
3219.00000 1038.00000
3227.00000 1730.00000
2892.00000 1578.00000
2354.00000 1424.00000
IMAGE=E:\Documents and Settings\UTENTE\Desktop\ventrale\ventrale immagini\NCaquaVen14595F.JPG
ID=115 
SCALE=0.017793
LM=20
961.00000 1123.00000
2063.00000 906.00000
2318.00000 753.00000
2272.00000 687.00000
2428.00000 500.00000
2822.00000 398.00000
3436.00000 729.00000
3449.00000 1227.00000
3400.00000 1677.00000
2786.00000 1936.00000
2391.00000 1779.00000
2235.00000 1584.00000
2281.00000 1512.00000
2043.00000 1379.00000
2253.00000 1094.00000
2841.00000 954.00000
3248.00000 813.00000
3167.00000 1581.00000
2823.00000 1408.00000
2261.00000 1193.00000
IMAGE=E:\Documents and Settings\UTENTE\Desktop\ventrale\ventrale immagini\NCaquaVen15384F.JPG
ID=116 
SCALE=0.017793
LM=20
973.00000 1310.00000
2119.00000 1030.00000
2341.00000 899.00000
2295.00000 826.00000
2436.00000 650.00000
2963.00000 479.00000
3510.00000 727.00000
3571.00000 1199.00000
3544.00000 1658.00000
3013.00000 1965.00000
2458.00000 1810.00000
2337.00000 1648.00000
2369.00000 1573.00000
2182.00000 1481.00000
2341.00000 1194.00000
2904.00000 1022.00000
3278.00000 822.00000
3323.00000 1597.00000
2837.00000 1428.00000
2316.00000 1309.00000
IMAGE=E:\Documents and Settings\UTENTE\Desktop\ventrale\ventrale immagini\NCaquaVen19785F.JPG
ID=117 
SCALE=0.017793
LM=20
997.00000 981.00000
2174.00000 780.00000
2393.00000 695.00000
2354.00000 634.00000
2537.00000 462.00000
2926.00000 351.00000
3565.00000 681.00000
3533.00000 1106.00000
3480.00000 1635.00000
2936.00000 1810.00000
2466.00000 1670.00000
2300.00000 1475.00000
2338.00000 1407.00000
2147.00000 1293.00000
2339.00000 973.00000
2930.00000 837.00000
3334.00000 705.00000
3259.00000 1467.00000
2913.00000 1287.00000
2350.00000 1085.00000
IMAGE=E:\Documents and Settings\UTENTE\Desktop\ventrale\ventrale immagini\NCaquaVen19827F.JPG
ID=118 
SCALE=0.017793
LM=20
841.00000 1244.00000
2157.00000 964.00000
2406.00000 833.00000
2336.00000 744.00000
2553.00000 522.00000
3155.00000 339.00000
3738.00000 727.00000
3865.00000 1256.00000
3735.00000 1726.00000
3183.00000 2125.00000
2578.00000 1948.00000
2346.00000 1714.00000
2415.00000 1614.00000
2168.00000 1505.00000
2426.00000 1141.00000
3133.00000 917.00000
3580.00000 731.00000
3598.00000 1737.00000
3174.00000 1562.00000
2426.00000 1350.00000
IMAGE=E:\Documents and Settings\UTENTE\Desktop\ventrale\ventrale immagini\NCaquaVen20295F.JPG
ID=119 
SCALE=0.017793
LM=20
859.00000 1336.00000
2081.00000 1061.00000
2271.00000 922.00000
2241.00000 849.00000
2385.00000 681.00000
2883.00000 541.00000
3436.00000 757.00000
3548.00000 1240.00000
3479.00000 1719.00000
2938.00000 1988.00000
2430.00000 1848.00000
2274.00000 1683.00000
2303.00000 1624.00000
2076.00000 1486.00000
2333.00000 1225.00000
2931.00000 1035.00000
3267.00000 874.00000
3287.00000 1625.00000
2922.00000 1478.00000
2337.00000 1336.00000
IMAGE=E:\Documents and Settings\UTENTE\Desktop\ventrale\ventrale immagini\NCaquaVen21331F.JPG
ID=120 
SCALE=0.017793
LM=20
682.00000 1337.00000
2032.00000 1066.00000
2308.00000 883.00000
2281.00000 821.00000
2438.00000 607.00000
3017.00000 452.00000
3687.00000 781.00000
3786.00000 1360.00000
3693.00000 1908.00000
3027.00000 2264.00000
2429.00000 2055.00000
2277.00000 1838.00000
2309.00000 1771.00000
2042.00000 1596.00000
2233.00000 1269.00000
2983.00000 1107.00000
3498.00000 916.00000
3454.00000 1811.00000
2982.00000 1614.00000
2235.00000 1418.00000
IMAGE=E:\Documents and Settings\UTENTE\Desktop\ventrale\ventrale immagini\BEaquaVen17692F.JPG
ID=121 
SCALE=0.016502
LM=20
612.00000 1313.00000
1740.00000 1090.00000
1980.00000 930.00000
1938.00000 841.00000
2083.00000 686.00000
2562.00000 569.00000
3171.00000 847.00000
3155.00000 1436.00000
3179.00000 1875.00000
2564.00000 2209.00000
2117.00000 1966.00000
1961.00000 1767.00000
1985.00000 1672.00000
1759.00000 1562.00000
1921.00000 1331.00000
2505.00000 1166.00000
2889.00000 1026.00000
2883.00000 1848.00000
2455.00000 1661.00000
1925.00000 1421.00000
IMAGE=E:\Documents and Settings\UTENTE\Desktop\ventrale\ventrale immagini\BEaquaVen18883F.JPG
ID=122 
SCALE=0.016502
LM=20
461.00000 1391.00000
1981.00000 988.00000
2343.00000 809.00000
2273.00000 721.00000
2515.00000 474.00000
3190.00000 193.00000
3852.00000 697.00000
3950.00000 1257.00000
3913.00000 1864.00000
3259.00000 2396.00000
2562.00000 2147.00000
2313.00000 1902.00000
2377.00000 1789.00000
1971.00000 1658.00000
2285.00000 1219.00000
3148.00000 924.00000
3682.00000 692.00000
3697.00000 1849.00000
3151.00000 1656.00000
2289.00000 1424.00000
IMAGE=E:\Documents and Settings\UTENTE\Desktop\ventrale\ventrale immagini\BEaquaVen20142F.JPG
ID=123 
SCALE=0.016502
LM=20
443.00000 1299.00000
1876.00000 885.00000
2241.00000 754.00000
2181.00000 636.00000
2427.00000 354.00000
3111.00000 104.00000
3751.00000 589.00000
3889.00000 1171.00000
3809.00000 1793.00000
3022.00000 2290.00000
2454.00000 2119.00000
2169.00000 1905.00000
2269.00000 1713.00000
1921.00000 1553.00000
2204.00000 1152.00000
3082.00000 773.00000
3565.00000 561.00000
3571.00000 1778.00000
3024.00000 1553.00000
2206.00000 1295.00000
IMAGE=E:\Documents and Settings\UTENTE\Desktop\ventrale\ventrale immagini\BEaquaVen20143F.JPG
ID=124 
SCALE=0.016502
LM=20
634.00000 1580.00000
2122.00000 1411.00000
2310.00000 1255.00000
2296.00000 1149.00000
2463.00000 955.00000
3062.00000 778.00000
3681.00000 1114.00000
3782.00000 1604.00000
3722.00000 2175.00000
3043.00000 2461.00000
2426.00000 2318.00000
2276.00000 2124.00000
2308.00000 2045.00000
2125.00000 1851.00000
2464.00000 1534.00000
3151.00000 1358.00000
3521.00000 1207.00000
3527.00000 1985.00000
3156.00000 1831.00000
2451.00000 1703.00000
IMAGE=E:\Documents and Settings\UTENTE\Desktop\ventrale\ventrale immagini\PAaquaVenncUn.jpg
ID=125 
SCALE=0.014843
LM=20
1686.00000 1120.00000
2410.00000 1024.00000
2473.00000 969.00000
2465.00000 920.00000
2568.00000 842.00000
2775.00000 804.00000
3186.00000 866.00000
3252.00000 1197.00000
3157.00000 1526.00000
2882.00000 1564.00000
2512.00000 1458.00000
2438.00000 1363.00000
2457.00000 1315.00000
2387.00000 1253.00000
2504.00000 1097.00000
2877.00000 1081.00000
3135.00000 1007.00000
3073.00000 1365.00000
2869.00000 1264.00000
2500.00000 1203.00000
IMAGE=E:\Documents and Settings\UTENTE\Desktop\ventrale\ventrale immagini\NCaquaVen21420Un.JPG
ID=126 
SCALE=0.018031
LM=20
458.00000 1423.00000
1881.00000 1213.00000
2119.00000 1033.00000
2083.00000 960.00000
2232.00000 764.00000
2801.00000 591.00000
3445.00000 924.00000
3537.00000 1496.00000
3451.00000 2059.00000
2786.00000 2389.00000
2201.00000 2159.00000
2047.00000 1947.00000
2089.00000 1893.00000
1855.00000 1687.00000
2073.00000 1380.00000
2795.00000 1208.00000
3231.00000 1036.00000
3179.00000 1967.00000
2770.00000 1756.00000
2083.00000 1551.00000
IMAGE=E:\Documents and Settings\UTENTE\Desktop\ventrale\ventrale immagini\BEaquaVen18492Un.JPG
ID=127 
SCALE=0.016393
LM=20
293.00000 1065.00000
1894.00000 823.00000
2168.00000 641.00000
2138.00000 542.00000
2449.00000 300.00000
3137.00000 68.00000
3623.00000 582.00000
3768.00000 1208.00000
3629.00000 1841.00000
3006.00000 2352.00000
2321.00000 2069.00000
2075.00000 1798.00000
2103.00000 1692.00000
1856.00000 1476.00000
2098.00000 1012.00000
3040.00000 762.00000
3484.00000 609.00000
3452.00000 1731.00000
2985.00000 1624.00000
2052.00000 1320.00000
IMAGE=E:\Documents and Settings\UTENTE\Desktop\ventrale\ventrale immagini\NC_Ven12593M.JPG
ID=128 
SCALE=0.017436
LM=20
235.00000 536.00000
963.00000 387.00000
1136.00000 301.00000
1111.00000 275.00000
1223.00000 161.00000
1536.00000 31.00000
1848.00000 264.00000
1912.00000 497.00000
1839.00000 785.00000
1498.00000 972.00000
1204.00000 887.00000
1103.00000 788.00000
1133.00000 749.00000
990.00000 661.00000
1109.00000 466.00000
1493.00000 339.00000
1738.00000 243.00000
1740.00000 729.00000
1493.00000 639.00000
1110.00000 564.00000
IMAGE=E:\Documents and Settings\UTENTE\Desktop\ventrale\ventrale immagini\RO_Ven42F.jpg
ID=129 
SCALE=0.033040
LM=20
1103.00000 1219.00000
2182.00000 913.00000
2369.00000 748.00000
2304.00000 663.00000
2490.00000 496.00000
3140.00000 285.00000
3640.00000 588.00000
3860.00000 1187.00000
3647.00000 1878.00000
3130.00000 2101.00000
2454.00000 1916.00000
2285.00000 1752.00000
2355.00000 1669.00000
2176.00000 1500.00000
2336.00000 1055.00000
3140.00000 786.00000
3596.00000 726.00000
3573.00000 1645.00000
3105.00000 1559.00000
2347.00000 1323.00000
IMAGE=E:\Documents and Settings\UTENTE\Desktop\ventrale\ventrale immagini\BE_Ven33385Un.JPG
ID=130 
SCALE=0.016664
LM=20
600.00000 1200.00000
1908.00000 875.00000
2149.00000 710.00000
2094.00000 646.00000
2247.00000 444.00000
2835.00000 217.00000
3450.00000 529.00000
3609.00000 996.00000
3544.00000 1654.00000
2876.00000 1959.00000
2277.00000 1806.00000
2126.00000 1630.00000
2146.00000 1524.00000
1919.00000 1390.00000
2135.00000 1061.00000
2820.00000 803.00000
3259.00000 603.00000
3314.00000 1454.00000
2872.00000 1317.00000
2152.00000 1177.00000
IMAGE=E:\Documents and Settings\UTENTE\Desktop\ventrale\ventrale immagini\BE_Ven40911Un.JPG
ID=131 
SCALE=0.016664
LM=20
295.00000 1417.00000
1889.00000 1041.00000
2308.00000 815.00000
2264.00000 704.00000
2413.00000 511.00000
3257.00000 311.00000
3787.00000 781.00000
4030.00000 1333.00000
3803.00000 1848.00000
3372.00000 2292.00000
2522.00000 2046.00000
2314.00000 1831.00000
2341.00000 1695.00000
1936.00000 1595.00000
2264.00000 1259.00000
3252.00000 1056.00000
3768.00000 788.00000
3775.00000 1842.00000
3263.00000 1685.00000
2296.00000 1419.00000
IMAGE=E:\Documents and Settings\UTENTE\Desktop\ventrale\ventrale immagini\CA_Ven284Un.JPG
ID=132 
SCALE=0.016602
LM=20
194.00000 1081.00000
1733.00000 800.00000
2038.00000 647.00000
2042.00000 524.00000
2284.00000 298.00000
3009.00000 190.00000
3538.00000 672.00000
3599.00000 1240.00000
3493.00000 1740.00000
2784.00000 2177.00000
2233.00000 1964.00000
1991.00000 1698.00000
2003.00000 1598.00000
1715.00000 1451.00000
2097.00000 1041.00000
2991.00000 834.00000
3485.00000 750.00000
3435.00000 1731.00000
2948.00000 1590.00000
2088.00000 1300.00000
IMAGE=E:\Documents and Settings\UTENTE\Desktop\ventrale\ventrale immagini\CO_Ven13Un.JPG
ID=133 
SCALE=0.016600
LM=20
204.00000 1043.00000
1967.00000 842.00000
2234.00000 694.00000
2212.00000 595.00000
2516.00000 369.00000
3262.00000 190.00000
3661.00000 677.00000
3756.00000 1288.00000
3626.00000 1732.00000
3157.00000 2305.00000
2361.00000 2037.00000
2129.00000 1747.00000
2145.00000 1656.00000
1934.00000 1483.00000
2172.00000 1095.00000
2755.00000 936.00000
3672.00000 748.00000
3609.00000 1816.00000
3095.00000 1614.00000
2170.00000 1311.00000
IMAGE=E:\Documents and Settings\UTENTE\Desktop\ventrale\ventrale immagini\CO_Ven6Un.JPG
ID=134 
SCALE=0.016600
LM=20
42.00000 986.00000
1918.00000 734.00000
2268.00000 616.00000
2218.00000 551.00000
2375.00000 426.00000
3201.00000 50.00000
3809.00000 400.00000
4030.00000 1134.00000
3796.00000 1708.00000
3149.00000 2226.00000
2355.00000 1977.00000
2153.00000 1733.00000
2213.00000 1656.00000
1880.00000 1444.00000
2219.00000 946.00000
3269.00000 656.00000
3807.00000 460.00000
3796.00000 1678.00000
3223.00000 1426.00000
2295.00000 1174.00000
IMAGE=E:\Documents and Settings\UTENTE\Desktop\ventrale\ventrale immagini\CO_VenAnonUn.JPG
ID=135 
SCALE=0.015290
LM=20
334.00000 1243.00000
1889.00000 992.00000
2125.00000 873.00000
2080.00000 764.00000
2339.00000 547.00000
2886.00000 421.00000
3473.00000 855.00000
3517.00000 1391.00000
3396.00000 1918.00000
2968.00000 2331.00000
2226.00000 2106.00000
2028.00000 1853.00000
2073.00000 1756.00000
1793.00000 1636.00000
2102.00000 1266.00000
2772.00000 1115.00000
3462.00000 932.00000
3399.00000 1885.00000
2769.00000 1664.00000
2092.00000 1439.00000
IMAGE=E:\Documents and Settings\UTENTE\Desktop\ventrale\ventrale immagini\CO_VennocodeUn.JPG
ID=136 
SCALE=0.021827
LM=20
135.00000 572.00000
862.00000 430.00000
1006.00000 347.00000
974.00000 288.00000
1090.00000 197.00000
1414.00000 88.00000
1741.00000 321.00000
1770.00000 584.00000
1738.00000 847.00000
1403.00000 1065.00000
1056.00000 930.00000
983.00000 841.00000
1008.00000 784.00000
874.00000 708.00000
1010.00000 522.00000
1373.00000 426.00000
1643.00000 332.00000
1627.00000 843.00000
1366.00000 738.00000
1010.00000 621.00000
IMAGE=E:\Documents and Settings\UTENTE\Desktop\ventrale\ventrale immagini\MI_Ven3968Un.JPG
ID=137 
SCALE=0.033018
LM=20
1358.00000 1121.00000
2167.00000 941.00000
2312.00000 833.00000
2306.00000 789.00000
2408.00000 715.00000
2826.00000 582.00000
3147.00000 617.00000
3349.00000 1052.00000
3217.00000 1535.00000
2795.00000 1596.00000
2473.00000 1522.00000
2318.00000 1408.00000
2325.00000 1356.00000
2185.00000 1277.00000
2311.00000 1022.00000
2789.00000 910.00000
3091.00000 775.00000
3112.00000 1351.00000
2792.00000 1260.00000
2305.00000 1194.00000
IMAGE=E:\Documents and Settings\UTENTE\Desktop\ventrale\ventrale immagini\NC_Ven11807Un.JPG
ID=138 
SCALE=0.017921
LM=20
281.00000 975.00000
1978.00000 758.00000
2326.00000 586.00000
2288.00000 487.00000
2688.00000 255.00000
3419.00000 33.00000
3969.00000 713.00000
4042.00000 1269.00000
3878.00000 1861.00000
3220.00000 2416.00000
2464.00000 2124.00000
2180.00000 1809.00000
2235.00000 1713.00000
1931.00000 1488.00000
2317.00000 1030.00000
3378.00000 784.00000
3846.00000 633.00000
3774.00000 1830.00000
3285.00000 1633.00000
2273.00000 1255.00000
IMAGE=E:\Documents and Settings\UTENTE\Desktop\ventrale\ventrale immagini\NC_Ven11952Un.JPG
ID=139 
SCALE=0.017921
LM=20
435.00000 1296.00000
1934.00000 900.00000
2251.00000 728.00000
2216.00000 657.00000
2390.00000 411.00000
3014.00000 195.00000
3539.00000 500.00000
3721.00000 1035.00000
3705.00000 1515.00000
2985.00000 2009.00000
2481.00000 1910.00000
2287.00000 1687.00000
2285.00000 1592.00000
1971.00000 1481.00000
2220.00000 1093.00000
2932.00000 808.00000
3400.00000 604.00000
3477.00000 1503.00000
2973.00000 1405.00000
2253.00000 1241.00000
IMAGE=E:\Documents and Settings\UTENTE\Desktop\ventrale\ventrale immagini\NC_Ven14596Un.JPG
ID=140 
SCALE=0.017921
LM=20
284.00000 983.00000
1975.00000 773.00000
2324.00000 655.00000
2283.00000 525.00000
2586.00000 305.00000
3356.00000 119.00000
3867.00000 708.00000
3886.00000 1319.00000
3743.00000 1857.00000
3161.00000 2354.00000
2436.00000 2044.00000
2163.00000 1738.00000
2209.00000 1614.00000
1976.00000 1456.00000
2286.00000 1026.00000
3182.00000 859.00000
3759.00000 710.00000
3629.00000 1837.00000
3109.00000 1601.00000
2276.00000 1264.00000
IMAGE=E:\Documents and Settings\UTENTE\Desktop\ventrale\ventrale immagini\NC_Ven31188Un.JPG
ID=141 
SCALE=0.017921
LM=20
344.00000 921.00000
1814.00000 788.00000
2093.00000 675.00000
2059.00000 582.00000
2302.00000 377.00000
2948.00000 257.00000
3442.00000 714.00000
3382.00000 1242.00000
3306.00000 1817.00000
2795.00000 2132.00000
2124.00000 1900.00000
1935.00000 1644.00000
1995.00000 1543.00000
1764.00000 1357.00000
2030.00000 974.00000
2848.00000 837.00000
3363.00000 725.00000
3202.00000 1715.00000
2763.00000 1482.00000
1976.00000 1209.00000
IMAGE=E:\Documents and Settings\UTENTE\Desktop\ventrale\ventrale immagini\NC_Ven31189Un.JPG
ID=142 
SCALE=0.017921
LM=20
195.00000 1092.00000
1733.00000 849.00000
2058.00000 707.00000
2011.00000 625.00000
2249.00000 360.00000
2947.00000 116.00000
3511.00000 667.00000
3564.00000 1147.00000
3530.00000 1705.00000
2904.00000 2254.00000
2176.00000 2051.00000
1955.00000 1787.00000
2022.00000 1681.00000
1711.00000 1480.00000
1977.00000 1036.00000
2924.00000 742.00000
3377.00000 576.00000
3391.00000 1662.00000
2861.00000 1518.00000
1974.00000 1263.00000
IMAGE=E:\Documents and Settings\UTENTE\Desktop\ventrale\ventrale immagini\NC_Ven31190Un.JPG
ID=143 
SCALE=0.017921
LM=20
668.00000 1262.00000
2081.00000 950.00000
2384.00000 753.00000
2334.00000 651.00000
2560.00000 410.00000
3253.00000 219.00000
3867.00000 737.00000
3923.00000 1310.00000
3850.00000 1790.00000
3212.00000 2350.00000
2555.00000 2107.00000
2324.00000 1851.00000
2388.00000 1737.00000
2113.00000 1571.00000
2311.00000 1165.00000
3132.00000 949.00000
3666.00000 789.00000
3655.00000 1818.00000
3121.00000 1656.00000
2309.00000 1403.00000
IMAGE=E:\Documents and Settings\UTENTE\Desktop\ventrale\ventrale immagini\NC_Ven7316Un.JPG
ID=144 
SCALE=0.017921
LM=20
418.00000 1261.00000
1825.00000 905.00000
2153.00000 718.00000
2109.00000 580.00000
2368.00000 353.00000
3021.00000 117.00000
3776.00000 762.00000
3773.00000 1284.00000
3744.00000 1765.00000
3018.00000 2357.00000
2378.00000 2099.00000
2110.00000 1845.00000
2151.00000 1717.00000
1854.00000 1551.00000
2121.00000 1119.00000
2973.00000 822.00000
3464.00000 708.00000
3442.00000 1834.00000
2876.00000 1653.00000
2089.00000 1356.00000
IMAGE=E:\Documents and Settings\UTENTE\Desktop\ventrale\ventrale immagini\NC_Ven8159Un.JPG
ID=145 
SCALE=0.017921
LM=20
610.00000 1335.00000
1808.00000 985.00000
2008.00000 792.00000
1987.00000 706.00000
2169.00000 463.00000
2720.00000 249.00000
3341.00000 637.00000
3399.00000 1158.00000
3414.00000 1662.00000
2815.00000 2132.00000
2258.00000 1986.00000
2049.00000 1746.00000
2042.00000 1631.00000
1856.00000 1520.00000
1981.00000 1183.00000
2609.00000 897.00000
3061.00000 691.00000
3155.00000 1602.00000
2659.00000 1495.00000
1982.00000 1351.00000
IMAGE=E:\Documents and Settings\UTENTE\Desktop\ventrale\ventrale immagini\NC_Ven8160Un.JPG
ID=146 
SCALE=0.017921
LM=20
288.00000 1688.00000
2037.00000 1307.00000
2374.00000 1110.00000
2335.00000 1031.00000
2547.00000 729.00000
3332.00000 529.00000
4041.00000 1008.00000
4120.00000 1589.00000
4056.00000 2206.00000
3207.00000 2708.00000
2581.00000 2560.00000
2375.00000 2267.00000
2390.00000 2185.00000
2055.00000 1988.00000
2284.00000 1546.00000
3241.00000 1265.00000
3767.00000 1025.00000
3748.00000 2106.00000
3283.00000 1926.00000
2231.00000 1736.00000
IMAGE=E:\Documents and Settings\UTENTE\Desktop\ventrale\ventrale immagini\PA_Ven138Un.jpg
ID=147 
SCALE=0.014690
LM=20
535.00000 1797.00000
1891.00000 1568.00000
2188.00000 1400.00000
2177.00000 1289.00000
2399.00000 1134.00000
2956.00000 996.00000
3673.00000 1282.00000
3757.00000 1852.00000
3621.00000 2411.00000
2923.00000 2631.00000
2308.00000 2451.00000
2154.00000 2281.00000
2158.00000 2170.00000
1911.00000 2021.00000
2252.00000 1704.00000
3001.00000 1572.00000
3484.00000 1428.00000
3450.00000 2235.00000
3027.00000 2038.00000
2256.00000 1883.00000
IMAGE=E:\Documents and Settings\UTENTE\Desktop\ventrale\ventrale immagini\PA_Ven96Un.jpg
ID=148 
SCALE=0.014690
LM=20
448.00000 1699.00000
2133.00000 1435.00000
2437.00000 1263.00000
2390.00000 1157.00000
2620.00000 966.00000
3337.00000 845.00000
3823.00000 1152.00000
4042.00000 1712.00000
3847.00000 2281.00000
3320.00000 2563.00000
2577.00000 2440.00000
2377.00000 2228.00000
2431.00000 2129.00000
2135.00000 1945.00000
2504.00000 1603.00000
3354.00000 1412.00000
3748.00000 1196.00000
3768.00000 2088.00000
3352.00000 1944.00000
2530.00000 1781.00000
IMAGE=E:\Documents and Settings\UTENTE\Desktop\ventrale\ventrale immagini\PA_VenAnonUn.jpg
ID=149 
SCALE=0.014690
LM=20
286.00000 610.00000
1026.00000 491.00000
1191.00000 418.00000
1210.00000 369.00000
1515.00000 288.00000
1740.00000 303.00000
1891.00000 368.00000
1955.00000 635.00000
1884.00000 910.00000
1580.00000 1091.00000
1270.00000 981.00000
1161.00000 878.00000
1182.00000 832.00000
1037.00000 749.00000
1210.00000 591.00000
1597.00000 496.00000
1830.00000 416.00000
1811.00000 858.00000
1587.00000 778.00000
1208.00000 674.00000
IMAGE=E:\Documents and Settings\UTENTE\Desktop\ventrale\ventrale immagini\RO_Ven37Un.jpg
ID=150 
SCALE=0.033112
LM=20
279.00000 528.00000
1154.00000 450.00000
1202.00000 410.00000
1195.00000 363.00000
1267.00000 274.00000
1600.00000 168.00000
1910.00000 385.00000
1946.00000 672.00000
1859.00000 942.00000
1554.00000 1092.00000
1239.00000 977.00000
1151.00000 855.00000
1149.00000 799.00000
970.00000 744.00000
1157.00000 577.00000
1573.00000 478.00000
1821.00000 397.00000
1785.00000 892.00000
1476.00000 762.00000
1147.00000 661.00000
IMAGE=E:\Documents and Settings\UTENTE\Desktop\ventrale\ventrale immagini\RO_Ven41Un.jpg
ID=151 
SCALE=0.033430
LM=20
185.00000 798.00000
948.00000 624.00000
1097.00000 526.00000
1060.00000 473.00000
1146.00000 378.00000
1504.00000 272.00000
1773.00000 395.00000
1893.00000 692.00000
1824.00000 977.00000
1544.00000 1167.00000
1198.00000 1095.00000
1088.00000 1001.00000
1117.00000 940.00000
962.00000 873.00000
1138.00000 701.00000
1542.00000 574.00000
1741.00000 501.00000
1769.00000 922.00000
1564.00000 868.00000
1139.00000 806.00000
IMAGE=E:\Documents and Settings\UTENTE\Desktop\ventrale\ventrale immagini\SP_Ven1597Un.JPG
ID=152 
SCALE=0.032247
